# Supplementary material for: Revealing faces: Gender and cultural differences in facial prominence of selfies
Source: PLoS One. 2018 Oct 31;13(10):e0205893. doi: 10.1371/journal.pone.0205893 (PMC6209219; doi:10.1371/journal.pone.0205893)
Supplement: S1 File — (XLSX) [file pone.0205893.s001.xlsx]

## Sheet: ResultsBangkok
City	Bangkok		all	457						faceism	0.651799	0.68026
Code	2		male	170	coded as M						Z	M
			female	287	coded as Z						287	169
	Label	Angle	Length	sex	measurement	city	city sample id	ID	sex ID	FaceismIndeks	M	Z
1	Bangkok (2).jpg	-90	398.00	0	398
2	Bangkok (2).jpg	-90	616.00	M	616	Bangkok	2	2002	1	0.646104		0.646104
3	Bangkok (20).jpg	-90	247.00	0	247
4	Bangkok (20).jpg	-90	618.00	Z	618	Bangkok	20	2020	2	0.399676	0.399676
5	Bangkok (201).jpg	-90	498.00	0	498
6	Bangkok (201).jpg	-90	558.00	Z	558	Bangkok	201	2201	2	0.892473	0.892473
7	Bangkok (202).jpg	-90	336.00	0	336
8	Bangkok (202).jpg	-90	525.33	Z	525.33	Bangkok	202	2202	2	0.639598	0.639598
9	Bangkok (203).jpg	-90	457.00	0	457
10	Bangkok (203).jpg	-90	639.00	Z	639	Bangkok	203	2203	2	0.71518	0.71518
11	Bangkok (204).jpg	-90	359.00	0	359
12	Bangkok (204).jpg	-90	638.00	Z	638	Bangkok	204	2204	2	0.562696	0.562696
13	Bangkok (207).jpg	-90	457.00	0	457
14	Bangkok (207).jpg	-90	579.00	M	579	Bangkok	207	2207	1	0.789292		0.789292
15	Bangkok (208).jpg	-90	249.00	0	249
16	Bangkok (208).jpg	-90	624.00	Z	624	Bangkok	208	2208	2	0.399038	0.399038
17	Bangkok (209).jpg	-90	362.67	0	362.67
18	Bangkok (209).jpg	-90	668.00	M	668	Bangkok	209	2209	1	0.542919		0.542919
19	Bangkok (210).jpg	-90	391.00	0	391
20	Bangkok (210).jpg	-90	555.00	M	555	Bangkok	210	2210	1	0.704505		0.704505
21	Bangkok (212).jpg	-90	310.00	0	310
22	Bangkok (212).jpg	-90	598.00	Z	598	Bangkok	212	2212	2	0.518395	0.518395
23	Bangkok (213).jpg	-90	389.00	0	389
24	Bangkok (213).jpg	-90	515.00	Z	515	Bangkok	213	2213	2	0.75534	0.75534
25	Bangkok (214).jpg	-90	358.00	0	358
26	Bangkok (214).jpg	-90	544.00	M	544	Bangkok	214	2214	1	0.658088		0.658088
27	Bangkok (215).jpg	-90	532.00	0	532
28	Bangkok (215).jpg	-90	638.00	Z	638	Bangkok	215	2215	2	0.833856	0.833856
29	Bangkok (216).jpg	-90	452.00	0	452
30	Bangkok (216).jpg	-90	642.00	Z	642	Bangkok	216	2216	2	0.70405	0.70405
31	Bangkok (217).jpg	-90	385.00	0	385
32	Bangkok (217).jpg	-90	595.00	M	595	Bangkok	217	2217	1	0.647059		0.647059
33	Bangkok (218).jpg	-90	434.00	0	434
34	Bangkok (218).jpg	-90	609.00	Z	609	Bangkok	218	2218	2	0.712644	0.712644
35	Bangkok (22).jpg	-90	419.00	0	419
36	Bangkok (22).jpg	-90	639.00	Z	639	Bangkok	22	2022	2	0.655712	0.655712
37	Bangkok (223).jpg	-90	326.00	0	326
38	Bangkok (223).jpg	-90	534.00	Z	534	Bangkok	223	2223	2	0.610487	0.610487
39	Bangkok (224).jpg	-90	492.00	0	492
40	Bangkok (224).jpg	-90	639.00	Z	639	Bangkok	224	2224	2	0.769953	0.769953
41	Bangkok (225).jpg	-90	336.00	0	336
42	Bangkok (225).jpg	-90	639.00	Z	639	Bangkok	225	2225	2	0.525822	0.525822
43	Bangkok (226).jpg	-90	408.00	0	408
44	Bangkok (226).jpg	-90	627.00	M	627	Bangkok	226	2226	1	0.650718		0.650718
45	Bangkok (228).jpg	-90	303.00	0	303
46	Bangkok (228).jpg	-90	550.00	Z	550	Bangkok	228	2228	2	0.550909	0.550909
47	Bangkok (229).jpg	-90	369.00	0	369
48	Bangkok (229).jpg	-90	584.00	M	584	Bangkok	229	2229	1	0.631849		0.631849
49	Bangkok (231).jpg	-90	422.00	0	422
50	Bangkok (231).jpg	-90	546.00	Z	546	Bangkok	231	2231	2	0.772894	0.772894
51	Bangkok (232).jpg	-90	272.00	0	272
52	Bangkok (232).jpg	-90	618.00	Z	618	Bangkok	232	2232	2	0.440129	0.440129
53	Bangkok (233).jpg	-90	347.00	0	347
54	Bangkok (233).jpg	-90	347.00	Z	347	Bangkok	233	2233	2	1	1
55	Bangkok (234).jpg	-90	398.00	0	398
56	Bangkok (234).jpg	-90	551.00	M	551	Bangkok	234	2234	1	0.722323		0.722323
57	Bangkok (237).jpg	-90	484.00	0	484
58	Bangkok (237).jpg	-90	637.00	M	637	Bangkok	237	2237	1	0.759812		0.759812
59	Bangkok (238).jpg	-90	325.00	0	325
60	Bangkok (238).jpg	-90	542.00	M	542	Bangkok	238	2238	1	0.599631		0.599631
61	Bangkok (239).jpg	-90	412.00		412
62	Bangkok (239).jpg	-90	607.00	M	607	Bangkok	239	2239	1	0.678748		0.678748
63	Bangkok (24).jpg	-90	311.00	0	311
64	Bangkok (24).jpg	-90	639.00	Z	639	Bangkok	24	2024	2	0.486698	0.486698
65	Bangkok (241).jpg	-90	509.00	0	509
66	Bangkok (241).jpg	-90	639.00	Z	639	Bangkok	241	2241	2	0.796557	0.796557
67	Bangkok (242).jpg	-90	181.00	0	181
68	Bangkok (242).jpg	-90	609.00	Z	609	Bangkok	242	2242	2	0.297209	0.297209
69	Bangkok (243).jpg	-90	401.00	0	401
70	Bangkok (243).jpg	-90	618.00	Z	618	Bangkok	243	2243	2	0.648867	0.648867
71	Bangkok (245).jpg	-90	403.00	0	403
72	Bangkok (245).jpg	-90	489.00	M	489	Bangkok	245	2245	1	0.824131		0.824131
73	Bangkok (246).jpg	-90	430.00	0	430
74	Bangkok (246).jpg	-90	563.00	M	563	Bangkok	246	2246	1	0.763766		0.763766
75	Bangkok (248).jpg	-90	238.00	0	238
76	Bangkok (248).jpg	-90	540.00	Z	540	Bangkok	248	2248	2	0.440741	0.440741
77	Bangkok (249).jpg	-90	475.00	0	475
78	Bangkok (249).jpg	-90	638.00	Z	638	Bangkok	249	2249	2	0.744514	0.744514
79	Bangkok (250).jpg	-90	307.00	0	307
80	Bangkok (250).jpg	-90	508.00	M	508	Bangkok	250	2250	1	0.604331		0.604331
81	Bangkok (251).jpg	-90	376.00	0	376
82	Bangkok (251).jpg	-90	590.00	Z	590	Bangkok	251	2251	2	0.637288	0.637288
83	Bangkok (252).jpg	-90	371.00	0	371
84	Bangkok (252).jpg	-90	639.00	Z	639	Bangkok	252	2252	2	0.580595	0.580595
85	Bangkok (254).jpg	-90	330.00	0	330
86	Bangkok (254).jpg	-90	596.00	Z	596	Bangkok	254	2254	2	0.553691	0.553691
87	Bangkok (255).jpg	-90	389.00	0	389
88	Bangkok (255).jpg	-90	611.00	Z	611	Bangkok	255	2255	2	0.636661	0.636661
89	Bangkok (257).jpg	-90	319.00	0	319
90	Bangkok (257).jpg	-90	639.00	Z	639	Bangkok	257	2257	2	0.499218	0.499218
91	Bangkok (259).jpg	-90	223.00	0	223
92	Bangkok (259).jpg	-90	527.00	Z	527	Bangkok	259	2259	2	0.42315	0.42315
93	Bangkok (26).jpg	-90	347.00	0	347
94	Bangkok (26).jpg	-90	525.00	Z	525	Bangkok	26	2026	2	0.660952	0.660952
95	Bangkok (261).jpg	-90	445.00	0	445
96	Bangkok (261).jpg	-90	535.00	M	535	Bangkok	261	2261	1	0.831776		0.831776
97	Bangkok (262).jpg	-90	355.00	0	355
98	Bangkok (262).jpg	-90	567.00	M	567	Bangkok	262	2262	1	0.626102		0.626102
99	Bangkok (263).jpg	-90	338.00	0	338
100	Bangkok (263).jpg	-90	616.00	Z	616	Bangkok	263	2263	2	0.548701	0.548701
101	Bangkok (265).jpg	-90	395.00	0	395
102	Bangkok (265).jpg	-90	588.00	Z	588	Bangkok	265	2265	2	0.671769	0.671769
103	Bangkok (266).jpg	-90	252.00	0	252
104	Bangkok (266).jpg	-90	453.00	M	453	Bangkok	266	2266	1	0.556291		0.556291
105	Bangkok (267).jpg	-90	379.00	0	379
106	Bangkok (267).jpg	-90	555.00	M	555	Bangkok	267	2267	1	0.682883		0.682883
107	Bangkok (268).jpg	-90	476.00	0	476
108	Bangkok (268).jpg	-90	639.00	Z	639	Bangkok	268	2268	2	0.744914	0.744914
109	Bangkok (270).jpg	-90	474.00	0	474
110	Bangkok (270).jpg	-90	612.00	Z	612	Bangkok	270	2270	2	0.77451	0.77451
111	Bangkok (271).jpg	-90	503.00	0	503
112	Bangkok (271).jpg	-90	585.00	Z	585	Bangkok	271	2271	2	0.859829	0.859829
113	Bangkok (273).jpg	-90	577.00	0	577
114	Bangkok (273).jpg	-90	593.00	M	593	Bangkok	273	2273	1	0.973019		0.973019
115	Bangkok (274).jpg	-90	599.00	0	599
116	Bangkok (274).jpg	-90	639.00	M	639	Bangkok	274	2274	1	0.937402		0.937402
117	Bangkok (275).jpg	-90	344.00	0	344
118	Bangkok (275).jpg	-90	626.00	Z	626	Bangkok	275	2275	2	0.549521	0.549521
119	Bangkok (276).jpg	-90	402.00	0	402
120	Bangkok (276).jpg	-90	597.00	M	597	Bangkok	276	2276	1	0.673367		0.673367
121	Bangkok (278).jpg	-90	211.00	0	211
122	Bangkok (278).jpg	-90	211.00	Z	211	Bangkok	278	2278	2	1	1
123	Bangkok (28).jpg	-90	332.00	0	332
124	Bangkok (28).jpg	-90	618.00	Z	618	Bangkok	28	2028	2	0.537217	0.537217
125	Bangkok (280).jpg	-90	285.00	0	285
126	Bangkok (280).jpg	-90	639.00	Z	639	Bangkok	280	2280	2	0.446009	0.446009
127	Bangkok (281).jpg	-90	431.00	0	431
128	Bangkok (281).jpg	-90	618.00	M	618	Bangkok	281	2281	1	0.697411		0.697411
129	Bangkok (282).jpg	-90	382.00	0	382
130	Bangkok (282).jpg	-90	617.00	Z	617	Bangkok	282	2282	2	0.619125	0.619125
131	Bangkok (283).jpg	-90	428.00	0	428
132	Bangkok (283).jpg	-90	594.00	Z	594	Bangkok	283	2283	2	0.720539	0.720539
133	Bangkok (285).jpg	-90	411.00	0	411
134	Bangkok (285).jpg	-90	562.00	Z	562	Bangkok	285	2285	2	0.731317	0.731317
135	Bangkok (287).jpg	-90	360.00	0	360
136	Bangkok (287).jpg	-90	514.00	Z	514	Bangkok	287	2287	2	0.700389	0.700389
137	Bangkok (288).jpg	-90	329.00	0	329
138	Bangkok (288).jpg	-90	560.00	Z	560	Bangkok	288	2288	2	0.5875	0.5875
139	Bangkok (289).jpg	-90	470.00	0	470
140	Bangkok (289).jpg	-90	610.00	Z	610	Bangkok	289	2289	2	0.770492	0.770492
141	Bangkok (29).jpg	-90	308.00	0	308
142	Bangkok (29).jpg	-90	579.00	Z	579	Bangkok	29	2029	2	0.531952	0.531952
143	Bangkok (290).jpg	-90	380.00	0	380
144	Bangkok (290).jpg	-90	540.00	Z	540	Bangkok	290	2290	2	0.703704	0.703704
145	Bangkok (292).jpg	-90	353.00	0	353
146	Bangkok (292).jpg	-90	620.00	Z	620	Bangkok	292	2292	2	0.569355	0.569355
147	Bangkok (294).jpg	-90	550.00	0	550
148	Bangkok (294).jpg	-90	638.00	Z	638	Bangkok	294	2294	2	0.862069	0.862069
149	Bangkok (295).jpg	-90	462.00	0	462
150	Bangkok (295).jpg	-90	587.00	M	587	Bangkok	295	2295	1	0.787053		0.787053
151	Bangkok (296).jpg	-90	452.00	0	452
152	Bangkok (296).jpg	-90	640.00	Z	640	Bangkok	296	2296	2	0.70625	0.70625
153	Bangkok (299).jpg	-90	542.00	0	542
154	Bangkok (299).jpg	-90	619.00	Z	619	Bangkok	299	2299	2	0.875606	0.875606
155	Bangkok (3).jpg	-90	429.00	0	429
156	Bangkok (3).jpg	-90	610.00	Z	610	Bangkok	3	2003	2	0.703279	0.703279
157	Bangkok (30).jpg	-90	250.00	0	250
158	Bangkok (30).jpg	-90	542.00	M	542	Bangkok	30	2030	1	0.461255		0.461255
159	Bangkok (302).jpg	-90	372.00	0	372
160	Bangkok (302).jpg	-90	551.00	M	551	Bangkok	302	2302	1	0.675136		0.675136
161	Bangkok (303).jpg	-90	362.67	0	362.67
162	Bangkok (303).jpg	-90	736.00	Z	736	Bangkok	303	2303	2	0.492758	0.492758
163	Bangkok (10).jpg	-90	457.00	0	457
164	Bangkok (10).jpg	-90	617.00	Z	617	Bangkok	10	2010	2	0.740681	0.740681
165	Bangkok (100).jpg	-90	315.00	0	315
166	Bangkok (100).jpg	-90	598.00	Z	598	Bangkok	100	2100	2	0.526756	0.526756
167	Bangkok (102).jpg	-90	236.00	0	236
168	Bangkok (102).jpg	-90	640.00	M	640	Bangkok	102	2102	1	0.36875		0.36875
169	Bangkok (103).jpg	-90	335.00	0	335
170	Bangkok (103).jpg	-90	518.00	M	518	Bangkok	103	2103	1	0.646718		0.646718
171	Bangkok (104).jpg	-90	401.00	0	401
172	Bangkok (104).jpg	-90	640.00	M	640	Bangkok	104	2104	1	0.626563		0.626563
173	Bangkok (105).jpg	-90	268.00	0	268
174	Bangkok (105).jpg	-90	591.00	M	591	Bangkok	105	2105	1	0.453469		0.453469
175	Bangkok (106).jpg	-90	274.00	0	274
176	Bangkok (106).jpg	-90	478.00	Z	478	Bangkok	106	2106	2	0.573222	0.573222
177	Bangkok (107).jpg	-90	561.00	0	561
178	Bangkok (107).jpg	-90	628.00	Z	628	Bangkok	107	2107	2	0.893312	0.893312
179	Bangkok (108).jpg	-90	456.00	0	456
180	Bangkok (108).jpg	-90	591.00	M	591	Bangkok	108	2108	1	0.771574		0.771574
181	Bangkok (109).jpg	-90	336.00	0	336
182	Bangkok (109).jpg	-90	605.00	Z	605	Bangkok	109	2109	2	0.555372	0.555372
183	Bangkok (11).jpg	-90	363.00	0	363
184	Bangkok (11).jpg	-90	617.00	M	617	Bangkok	11	2011	1	0.588331		0.588331
185	Bangkok (110).jpg	-90	457.00	0	457
186	Bangkok (110).jpg	-90	592.00	Z	592	Bangkok	110	2110	2	0.771959	0.771959
187	Bangkok (111).jpg	-90	236.00	0	236
188	Bangkok (111).jpg	-90	617.00	M	617	Bangkok	111	2111	1	0.382496		0.382496
189	Bangkok (114).jpg	-90	349.00	0	349
190	Bangkok (114).jpg	-90	615.00	Z	615	Bangkok	114	2114	2	0.56748	0.56748
191	Bangkok (115).jpg	-90	394.00	0	394
192	Bangkok (115).jpg	-90	638.00	Z	638	Bangkok	115	2115	2	0.617555	0.617555
193	Bangkok (116).jpg	-90	422.00	0	422
194	Bangkok (116).jpg	-90	618.00	Z	618	Bangkok	116	2116	2	0.682848	0.682848
195	Bangkok (118).jpg	-90	405.00	0	405
196	Bangkok (118).jpg	-90	548.00	M	548	Bangkok	118	2118	1	0.739051		0.739051
197	Bangkok (12).jpg	-90	514.00	0	514
198	Bangkok (12).jpg	-90	623.00	Z	623	Bangkok	12	2012	2	0.82504	0.82504
199	Bangkok (121).jpg	-90	404.00	0	404
200	Bangkok (121).jpg	-90	623.00	M	623	Bangkok	121	2121	1	0.648475		0.648475
201	Bangkok (122).jpg	-90	382.00	0	382
202	Bangkok (122).jpg	-90	571.00	M	571	Bangkok	122	2122	1	0.669002		0.669002
203	Bangkok (123).jpg	-90	519.00	0	519
204	Bangkok (123).jpg	-90	617.00	M	617	Bangkok	123	2123	1	0.841167		0.841167
205	Bangkok (124).jpg	-90	453.00	0	453
206	Bangkok (124).jpg	-90	640.00	Z	640	Bangkok	124	2124	2	0.707812	0.707812
207	Bangkok (125).jpg	-90	304.00	0	304
208	Bangkok (125).jpg	-90	601.00	M	601	Bangkok	125	2125	1	0.505824		0.505824
209	Bangkok (127).jpg	-90	454.00	0	454
210	Bangkok (127).jpg	-90	637.00	Z	637	Bangkok	127	2127	2	0.712716	0.712716
211	Bangkok (128).jpg	-90	442.00	0	442
212	Bangkok (128).jpg	-90	636.00	Z	636	Bangkok	128	2128	2	0.694969	0.694969
213	Bangkok (129).jpg	-90	412.00	0	412
214	Bangkok (129).jpg	-90	520.00	M	520	Bangkok	129	2129	1	0.792308		0.792308
215	Bangkok (130).jpg	-90	393.33	0	393.33
216	Bangkok (130).jpg	-90	690.67	M	690.67	Bangkok	130	2130	1	0.56949		0.56949
217	Bangkok (131).jpg	-90	329.00	0	329
218	Bangkok (131).jpg	-90	534.00	Z	534	Bangkok	131	2131	2	0.616105	0.616105
219	Bangkok (132).jpg	-90	335.00	0	335
220	Bangkok (132).jpg	-90	613.00	M	613	Bangkok	132	2132	1	0.546493		0.546493
221	Bangkok (134).jpg	-90	327.00	0	327
222	Bangkok (134).jpg	-90	621.00	Z	621	Bangkok	134	2134	2	0.52657	0.52657
223	Bangkok (135).jpg	-90	277.00	0	277
224	Bangkok (135).jpg	-90	614.00	Z	614	Bangkok	135	2135	2	0.45114	0.45114
225	Bangkok (137).jpg	-90	501.00	0	501
226	Bangkok (137).jpg	-90	639.00	Z	639	Bangkok	137	2137	2	0.784038	0.784038
227	Bangkok (138).jpg	-90	334.00	0	334
228	Bangkok (138).jpg	-90	608.00	Z	608	Bangkok	138	2138	2	0.549342	0.549342
229	Bangkok (139).jpg	-90	407.00	0	407
230	Bangkok (139).jpg	-90	613.00	M	613	Bangkok	139	2139	1	0.663948		0.663948
231	Bangkok (140).jpg	-90	294.00	0	294
232	Bangkok (140).jpg	-90	622.00	M	622	Bangkok	140	2140	1	0.472669		0.472669
233	Bangkok (141).jpg	-90	407.00	0	407
234	Bangkok (141).jpg	-90	500.00	Z	500	Bangkok	141	2141	2	0.814	0.814
235	Bangkok (142).jpg	-90	420.00	0	420
236	Bangkok (142).jpg	-90	590.00	Z	590	Bangkok	142	2142	2	0.711864	0.711864
237	Bangkok (144).jpg	-90	193.00	0	193
238	Bangkok (144).jpg	-90	578.00	M	578	Bangkok	144	2144	1	0.33391		0.33391
239	Bangkok (145).jpg	-90	474.00	0	474
240	Bangkok (145).jpg	-90	638.00	M	638	Bangkok	145	2145	1	0.742947		0.742947
241	Bangkok (146).jpg	-90	559.00	0	559
242	Bangkok (146).jpg	-90	607.00	Z	607	Bangkok	146	2146	2	0.920923	0.920923
243	Bangkok (148).jpg	-90	421.00	0	421
244	Bangkok (148).jpg	-90	608.00	M	608	Bangkok	148	2148	1	0.692434		0.692434
245	Bangkok (149).jpg	-90	330.00	0	330
246	Bangkok (149).jpg	-90	566.00	Z	566	Bangkok	149	2149	2	0.583039	0.583039
247	Bangkok (15).jpg	-90	298.00	0	298
248	Bangkok (15).jpg	-90	625.00	M	625	Bangkok	15	2015	1	0.4768		0.4768
249	Bangkok (150).jpg	-90	415.00	0	415
250	Bangkok (150).jpg	-90	618.00	Z	618	Bangkok	150	2150	2	0.671521	0.671521
251	Bangkok (151).jpg	-90	499.00	0	499
252	Bangkok (151).jpg	-90	640.00	Z	640	Bangkok	151	2151	2	0.779687	0.779687
253	Bangkok (152).jpg	-90	293.00	0	293
254	Bangkok (152).jpg	-90	470.00	Z	470	Bangkok	152	2152	2	0.623404	0.623404
255	Bangkok (155).jpg	-90	512.00	0	512
256	Bangkok (155).jpg	-90	606.00	Z	606	Bangkok	155	2155	2	0.844884	0.844884
257	Bangkok (156).jpg	-90	376.00	0	376
258	Bangkok (156).jpg	-90	611.00	M	611	Bangkok	156	2156	1	0.615385		0.615385
259	Bangkok (157).jpg	-90	496.00	0	496
260	Bangkok (157).jpg	-90	611.00	Z	611	Bangkok	157	2157	2	0.811784	0.811784
261	Bangkok (159).jpg	-90	467.00	0	467
262	Bangkok (159).jpg	-90	615.00	Z	615	Bangkok	159	2159	2	0.75935	0.75935
263	Bangkok (160).jpg	-90	477.00	0	477
264	Bangkok (160).jpg	-90	642.00	M	642	Bangkok	160	2160	1	0.742991		0.742991
265	Bangkok (161).jpg	-90	452.00	0	452
266	Bangkok (161).jpg	-90	638.00	M	638	Bangkok	161	2161	1	0.708464		0.708464
267	Bangkok (162).jpg	-90	426.00	0	426
268	Bangkok (162).jpg	-90	639.00	Z	639	Bangkok	162	2162	2	0.666667	0.666667
269	Bangkok (163).jpg	-90	334.00	0	334
270	Bangkok (163).jpg	-90	636.00	M	636	Bangkok	163	2163	1	0.525157		0.525157
271	Bangkok (164).jpg	-90	537.00	0	537
272	Bangkok (164).jpg	-90	639.00	M	639	Bangkok	164	2164	1	0.840376		0.840376
273	Bangkok (165).jpg	-90	397.00	0	397
274	Bangkok (165).jpg	-90	576.00	Z	576	Bangkok	165	2165	2	0.689236	0.689236
275	Bangkok (166).jpg	-90	442.00	0	442
276	Bangkok (166).jpg	-90	556.00	M	556	Bangkok	166	2166	1	0.794964		0.794964
277	Bangkok (167).jpg	-90	303.00	0	303
278	Bangkok (167).jpg	-90	616.00	M	616	Bangkok	167	2167	1	0.491883		0.491883
279	Bangkok (168).jpg	-90	426.00	0	426
280	Bangkok (168).jpg	-90	461.00	Z	461	Bangkok	168	2168	2	0.924078	0.924078
281	Bangkok (169).jpg	-90	442.00	0	442
282	Bangkok (169).jpg	-90	639.00	Z	639	Bangkok	169	2169	2	0.691706	0.691706
283	Bangkok (173).jpg	-90	607.00	0	607
284	Bangkok (173).jpg	-90	638.00	Z	638	Bangkok	173	2173	2	0.951411	0.951411
285	Bangkok (174).jpg	-90	476.00	0	476
286	Bangkok (174).jpg	-90	639.00	Z	639	Bangkok	174	2174	2	0.744914	0.744914
287	Bangkok (177).jpg	-90	484.00	0	484
288	Bangkok (177).jpg	-90	600.00	Z	600	Bangkok	177	2177	2	0.806667	0.806667
289	Bangkok (179).jpg	-90	349.00	0	349
290	Bangkok (179).jpg	-90	621.00	Z	621	Bangkok	179	2179	2	0.561997	0.561997
291	Bangkok (18).jpg	-90	335.00	0	335
292	Bangkok (18).jpg	-90	619.00	Z	619	Bangkok	18	2018	2	0.541195	0.541195
293	Bangkok (181).jpg	-90	431.00	0	431
294	Bangkok (181).jpg	-90	603.00	Z	603	Bangkok	181	2181	2	0.71476	0.71476
295	Bangkok (182).jpg	-90	294.00	0	294
296	Bangkok (182).jpg	-90	552.00	M	552	Bangkok	182	2182	1	0.532609		0.532609
297	Bangkok (183).jpg	-90	335.00	0	335
298	Bangkok (183).jpg	-90	637.00	Z	637	Bangkok	183	2183	2	0.525903	0.525903
299	Bangkok (184).jpg	-90	400.00	0	400
300	Bangkok (184).jpg	-90	502.00	M	502	Bangkok	184	2184	1	0.796813		0.796813
301	Bangkok (185).jpg	-90	486.00	0	486
302	Bangkok (185).jpg	-90	610.00	Z	610	Bangkok	185	2185	2	0.796721	0.796721
303	Bangkok (186).jpg	-90	623.00	M	600
303	Bangkok (186).jpg	-90	623.00	M	623	Bangkok	186	2186	1	0.963082		0.963082
304	Bangkok (187).jpg	-90	615.00	0	615
305	Bangkok (187).jpg	-90	637.00	M	637	Bangkok	187	2187	1	0.965463		0.965463
306	Bangkok (188).jpg	-90	423.00	0	423
307	Bangkok (188).jpg	-90	581.00	Z	581	Bangkok	188	2188	2	0.728055	0.728055
308	Bangkok (19).jpg	-90	172.00	0	172
309	Bangkok (19).jpg	-90	418.00	Z	418	Bangkok	19	2019	2	0.411483	0.411483
310	Bangkok (190).jpg	-90	288.00	0	288
311	Bangkok (190).jpg	-90	596.00	Z	596	Bangkok	190	2190	2	0.483221	0.483221
312	Bangkok (192).jpg	-90	466.00	0	466
313	Bangkok (192).jpg	-90	598.00	M	598	Bangkok	192	2192	1	0.779264		0.779264
314	Bangkok (193).jpg	-90	195.00	0	195
315	Bangkok (193).jpg	-90	348.00	M	348	Bangkok	193	2193	1	0.560345		0.560345
316	Bangkok (194).jpg	-90	474.00	0	474
317	Bangkok (194).jpg	-90	638.00	M	638	Bangkok	194	2194	1	0.742947		0.742947
318	Bangkok (198).jpg	-90	200.00	0	200
319	Bangkok (198).jpg	-90	552.00	M	552	Bangkok	198	2198	1	0.362319		0.362319
320	Bangkok (199).jpg	-90	518.00	0	518
321	Bangkok (199).jpg	-90	609.00	Z	609	Bangkok	199	2199	2	0.850575	0.850575
322	Bangkok (304).jpg	-90	194.00	0	194
323	Bangkok (304).jpg	-90	653.00	Z	653	Bangkok	304	2304	2	0.29709	0.29709
324	Bangkok (306).jpg	-90	316.00	0	316
325	Bangkok (306).jpg	-90	617.00	Z	617	Bangkok	306	2306	2	0.512156	0.512156
326	Bangkok (307).jpg	-90	475.00	0	475
327	Bangkok (307).jpg	-90	640.00	M	640	Bangkok	307	2307	1	0.742188		0.742188
328	Bangkok (308).jpg	-90	322.00		322
329	Bangkok (308).jpg	-90	617.00	Z	617	Bangkok	308	2308	2	0.52188	0.52188
330	Bangkok (309).jpg	-90	640.00	0	640
331	Bangkok (309).jpg	-90	640.00	M	640	Bangkok	309	2309	1	1		1
332	Bangkok (310).jpg	-90	303.00	0	303
333	Bangkok (310).jpg	-90	639.00	Z	639	Bangkok	310	2310	2	0.474178	0.474178
334	Bangkok (312).jpg	-90	594.00	0	594
335	Bangkok (312).jpg	-90	607.00	M	607	Bangkok	312	2312	1	0.978583		0.978583
336	Bangkok (313).jpg	-90	366.00	0	366
337	Bangkok (313).jpg	-90	638.00	Z	638	Bangkok	313	2313	2	0.573668	0.573668
338	Bangkok (314).jpg	-90	276.00	0	276
339	Bangkok (314).jpg	-90	608.00	Z	608	Bangkok	314	2314	2	0.453947	0.453947
340	Bangkok (315).jpg	-90	473.00	0	473
341	Bangkok (315).jpg	-90	639.00	M	639	Bangkok	315	2315	1	0.740219		0.740219
342	Bangkok (316).jpg	-90	390.00	0	390
343	Bangkok (316).jpg	-90	609.00	M	609	Bangkok	316	2316	1	0.640394		0.640394
344	Bangkok (317).jpg	-90	440.00	0	440
345	Bangkok (317).jpg	-90	638.00	Z	638	Bangkok	317	2317	2	0.689655	0.689655
346	Bangkok (319).jpg	-90	530.00	0	530
347	Bangkok (319).jpg	-90	592.00	Z	592	Bangkok	319	2319	2	0.89527	0.89527
348	Bangkok (32).jpg	-90	379.00	0	379
349	Bangkok (32).jpg	-90	616.00	Z	616	Bangkok	32	2032	2	0.61526	0.61526
350	Bangkok (320).jpg	-90	364.00	0	364
351	Bangkok (320).jpg	-90	638.00	M	638	Bangkok	320	2320	1	0.570533		0.570533
352	Bangkok (321).jpg	-90	269.00	0	269
353	Bangkok (321).jpg	-90	536.00	Z	536	Bangkok	321	2321	2	0.501866	0.501866
354	Bangkok (323).jpg	-90	254.00	0	254
355	Bangkok (323).jpg	-90	587.00	M	587	Bangkok	323	2323	1	0.432709		0.432709
356	Bangkok (324).jpg	-90	506.00	0	506
357	Bangkok (324).jpg	-90	639.00	Z	639	Bangkok	324	2324	2	0.791862	0.791862
358	Bangkok (325).jpg	-90	454.00	0	454
359	Bangkok (325).jpg	-90	639.00	M	639	Bangkok	325	2325	1	0.710485		0.710485
360	Bangkok (327).jpg	-90	283.00	0	283
361	Bangkok (327).jpg	-90	619.00	Z	619	Bangkok	327	2327	2	0.457189	0.457189
362	Bangkok (33).jpg	-90	344.00	0	344
363	Bangkok (33).jpg	-90	573.00	Z	573	Bangkok	33	2033	2	0.600349	0.600349
364	Bangkok (330).jpg	-90	312.00	0	312
365	Bangkok (330).jpg	-90	584.00	Z	584	Bangkok	330	2330	2	0.534247	0.534247
366	Bangkok (331).jpg	-90	319.00	0	319
367	Bangkok (331).jpg	-90	638.00	Z	638	Bangkok	331	2331	2	0.5	0.5
368	Bangkok (332).jpg	-90	460.00	0	460
369	Bangkok (332).jpg	-90	591.00	Z	591	Bangkok	332	2332	2	0.778342	0.778342
370	Bangkok (334).jpg	-90	308.00	0	308
371	Bangkok (334).jpg	-90	617.00	Z	617	Bangkok	334	2334	2	0.49919	0.49919
372	Bangkok (335).jpg	-90	640.00	0	640
373	Bangkok (335).jpg	-90	640.00	Z	640	Bangkok	335	2335	2	1	1
374	Bangkok (338).jpg	-90	239.00	0	239
375	Bangkok (338).jpg	-90	472.00	Z	472	Bangkok	338	2338	2	0.506356	0.506356
376	Bangkok (339).jpg	-90	442.00	0	442
377	Bangkok (339).jpg	-90	638.00	Z	638	Bangkok	339	2339	2	0.69279	0.69279
378	Bangkok (341).jpg	-90	372.00	0	372
379	Bangkok (341).jpg	-90	570.00	Z	570	Bangkok	341	2341	2	0.652632	0.652632
380	Bangkok (343).jpg	-90	233.00	0	233
381	Bangkok (343).jpg	-90	551.00	Z	551	Bangkok	343	2343	2	0.422868	0.422868
382	Bangkok (344).jpg	-90	402.00	0	402
383	Bangkok (344).jpg	-90	585.00	Z	585	Bangkok	344	2344	2	0.687179	0.687179
384	Bangkok (345).jpg	-90	427.00	0	427
385	Bangkok (345).jpg	-90	588.00	Z	588	Bangkok	345	2345	2	0.72619	0.72619
386	Bangkok (346).jpg	-90	388.00	0	388
387	Bangkok (346).jpg	-90	618.00	Z	618	Bangkok	346	2346	2	0.627832	0.627832
388	Bangkok (348).jpg	-90	498.00	0	498
389	Bangkok (348).jpg	-90	608.00	Z	608	Bangkok	348	2348	2	0.819079	0.819079
390	Bangkok (350).jpg	-90	279.00	0	279
391	Bangkok (350).jpg	-90	638.00	M	638	Bangkok	350	2350	1	0.437304		0.437304
392	Bangkok (351).jpg	-90	434.00	0	434
393	Bangkok (351).jpg	-90	615.00	Z	615	Bangkok	351	2351	2	0.705691	0.705691
394	Bangkok (352).jpg	-90	410.00	0	410
395	Bangkok (352).jpg	-90	583.00	Z	583	Bangkok	352	2352	2	0.703259	0.703259
396	Bangkok (353).jpg	-90	403.00	0	403
397	Bangkok (353).jpg	-90	637.00	M	637	Bangkok	353	2353	1	0.632653		0.632653
398	Bangkok (355).jpg	-90	334.00	0	334
399	Bangkok (355).jpg	-90	615.00	Z	615	Bangkok	355	2355	2	0.543089	0.543089
400	Bangkok (36).jpg	-90	462.00	0	462
401	Bangkok (36).jpg	-90	640.00	Z	640	Bangkok	36	2036	2	0.721875	0.721875
402	Bangkok (360).jpg	-90	381.00	0	381
403	Bangkok (360).jpg	-90	638.00	M	638	Bangkok	360	2360	1	0.597179		0.597179
404	Bangkok (362).jpg	-90	378.00	0	378
405	Bangkok (362).jpg	-90	607.00	Z	607	Bangkok	362	2362	2	0.622735	0.622735
406	Bangkok (364).jpg	-90	399.00	0	399
407	Bangkok (364).jpg	-90	640.00	M	640	Bangkok	364	2364	1	0.623437		0.623437
408	Bangkok (367).jpg	-90	470.00	0	470
409	Bangkok (367).jpg	-90	621.00	Z	621	Bangkok	367	2367	2	0.756844	0.756844
410	Bangkok (368).jpg	-90	430.00	0	430
411	Bangkok (368).jpg	-90	640.00	Z	640	Bangkok	368	2368	2	0.671875	0.671875
412	Bangkok (369).jpg	-90	396.00	0	396
413	Bangkok (369).jpg	-90	638.00	Z	638	Bangkok	369	2369	2	0.62069	0.62069
414	Bangkok (370).jpg	-90	551.00	0	551
415	Bangkok (370).jpg	-90	639.00	M	639	Bangkok	370	2370	1	0.862285		0.862285
416	Bangkok (371).jpg	-90	487.00	0	487
417	Bangkok (371).jpg	-90	593.00	Z	593	Bangkok	371	2371	2	0.821248	0.821248
418	Bangkok (372).jpg	-90	408.00	0	408
419	Bangkok (372).jpg	-90	581.00	Z	581	Bangkok	372	2372	2	0.702238	0.702238
420	Bangkok (373).jpg	-90	418.00	0	418
421	Bangkok (373).jpg	-90	563.00	Z	563	Bangkok	373	2373	2	0.742451	0.742451
422	Bangkok (374).jpg	-90	365.00	0	365
423	Bangkok (374).jpg	-90	617.00	Z	617	Bangkok	374	2374	2	0.591572	0.591572
424	Bangkok (375).jpg	-90	580.00	0	580
425	Bangkok (375).jpg	-90	639.00	Z	639	Bangkok	375	2375	2	0.907668	0.907668
426	Bangkok (377).jpg	-90	307.00	0	307
427	Bangkok (377).jpg	-90	486.00	M	486	Bangkok	377	2377	1	0.631687		0.631687
428	Bangkok (38).jpg	-90	424.00	0	424
429	Bangkok (38).jpg	-90	638.00	M	638	Bangkok	38	2038	1	0.664577		0.664577
430	Bangkok (380).jpg	-90	242.00	0	242
431	Bangkok (380).jpg	-90	617.00	Z	617	Bangkok	380	2380	2	0.39222	0.39222
432	Bangkok (382).jpg	-90	425.00	0	425
433	Bangkok (382).jpg	-90	609.00	Z	609	Bangkok	382	2382	2	0.697865	0.697865
434	Bangkok (384).jpg	-90	447.00	0	447
435	Bangkok (384).jpg	-90	509.00	M	509	Bangkok	384	2384	1	0.878193		0.878193
436	Bangkok (385).jpg	-90	507.00	0	507
437	Bangkok (385).jpg	-90	611.00	M	611	Bangkok	385	2385	1	0.829787		0.829787
438	Bangkok (386).jpg	-90	400.00	0	400
439	Bangkok (386).jpg	-90	638.00	M	638	Bangkok	386	2386	1	0.626959		0.626959
440	Bangkok (387).jpg	-90	302.00	0	302
441	Bangkok (387).jpg	-90	617.00	Z	617	Bangkok	387	2387	2	0.489465	0.489465
442	Bangkok (388).jpg	-90	435.00	0	435
443	Bangkok (388).jpg	-90	625.00	Z	625	Bangkok	388	2388	2	0.696	0.696
444	Bangkok (39).jpg	-90	243.00	0	243
445	Bangkok (39).jpg	-90	462.00	Z	462	Bangkok	39	2039	2	0.525974	0.525974
446	Bangkok (391).jpg	-90	531.00	0	531
447	Bangkok (391).jpg	-90	572.00	Z	572	Bangkok	391	2391	2	0.928322	0.928322
448	Bangkok (392).jpg	-90	327.00	0	327
449	Bangkok (392).jpg	-90	504.00	M	504	Bangkok	392	2392	1	0.64881		0.64881
450	Bangkok (396).jpg	-90	250.00	0	250
451	Bangkok (396).jpg	-90	617.00	Z	617	Bangkok	396	2396	2	0.405186	0.405186
452	Bangkok (397).jpg	-90	496.00	0	496
453	Bangkok (397).jpg	-90	616.00	Z	616	Bangkok	397	2397	2	0.805195	0.805195
454	Bangkok (398).jpg	-90	441.00	0	441
455	Bangkok (398).jpg	-90	490.00	Z	490	Bangkok	398	2398	2	0.9	0.9
456	Bangkok (399).jpg	-90	281.00	0	281
457	Bangkok (399).jpg	-90	617.00	M	617	Bangkok	399	2399	1	0.455429		0.455429
458	Bangkok (400).jpg	-90	536.00	0	536
459	Bangkok (400).jpg	-90	570.00	M	570	Bangkok	400	2400	1	0.940351		0.940351
460	Bangkok (402).jpg	-90	411.00	0	411
461	Bangkok (402).jpg	-90	598.00	Z	598	Bangkok	402	2402	2	0.687291	0.687291
462	Bangkok (403).jpg	-90	385.00	0	385
463	Bangkok (403).jpg	-90	548.00	M	548	Bangkok	403	2403	1	0.702555		0.702555
464	Bangkok (404).jpg	-90	340.00	0	340
465	Bangkok (404).jpg	-90	621.00	M	621	Bangkok	404	2404	1	0.547504		0.547504
466	Bangkok (406).jpg	-90	517.00	0	517
467	Bangkok (406).jpg	-90	613.00	M	613	Bangkok	406	2406	1	0.843393		0.843393
468	Bangkok (408).jpg	-90	293.00	0	293
469	Bangkok (408).jpg	-90	481.00	Z	481	Bangkok	408	2408	2	0.609148	0.609148
470	Bangkok (41).jpg	-90	344.00	0	344
471	Bangkok (41).jpg	-90	531.00	M	531	Bangkok	41	2041	1	0.647834		0.647834
472	Bangkok (410).jpg	-90	402.00	0	402
473	Bangkok (410).jpg	-90	640.00	M	640	Bangkok	410	2410	1	0.628125		0.628125
474	Bangkok (411).jpg	-90	554.00	0	554
475	Bangkok (411).jpg	-90	594.00	Z	594	Bangkok	411	2411	2	0.93266	0.93266
476	Bangkok (412).jpg	-90	395.00	0	395
477	Bangkok (412).jpg	-90	572.00	M	572	Bangkok	412	2412	1	0.690559		0.690559
478	Bangkok (414).jpg	-90	408.00	0	408
479	Bangkok (414).jpg	-90	639.00	Z	639	Bangkok	414	2414	2	0.638498	0.638498
480	Bangkok (415).jpg	-90	440.00	0	440
481	Bangkok (415).jpg	-90	595.00	Z	595	Bangkok	415	2415	2	0.739496	0.739496
482	Bangkok (416).jpg	-90	424.00	0	424
483	Bangkok (416).jpg	-90	459.00	M	459	Bangkok	416	2416	1	0.923747		0.923747
484	Bangkok (417).jpg	-90	318.00	0	318
485	Bangkok (417).jpg	-90	601.00	M	601	Bangkok	417	2417	1	0.529118		0.529118
486	Bangkok (418).jpg	-90	434.00	0	434
487	Bangkok (418).jpg	-90	474.00	M	474	Bangkok	418	2418	1	0.915612		0.915612
488	Bangkok (419).jpg	-90	472.00	0	472
489	Bangkok (419).jpg	-90	611.00	Z	611	Bangkok	419	2419	2	0.772504	0.772504
490	Bangkok (42).jpg	-90	196.00	0	196
491	Bangkok (42).jpg	-90	545.00	M	545	Bangkok	42	2042	1	0.359633		0.359633
492	Bangkok (420).jpg	-90	475.00	0	475
493	Bangkok (420).jpg	-90	595.00	Z	595	Bangkok	420	2420	2	0.798319	0.798319
494	Bangkok (422).jpg	-90	415.00	0	415
495	Bangkok (422).jpg	-90	612.00	M	612	Bangkok	422	2422	1	0.678105		0.678105
496	Bangkok (423).jpg	-90	237.00	0	237
497	Bangkok (423).jpg	-90	609.00	Z	609	Bangkok	423	2423	2	0.389163	0.389163
498	Bangkok (424).jpg	-90	512.00	0	512
499	Bangkok (424).jpg	-90	639.00	M	639	Bangkok	424	2424	1	0.801252		0.801252
500	Bangkok (428).jpg	-90	526.00	0	526
501	Bangkok (428).jpg	-90	615.00	M	615	Bangkok	428	2428	1	0.855285		0.855285
502	Bangkok (429).jpg	-90	476.00	0	476
503	Bangkok (429).jpg	-90	639.00	M	639	Bangkok	429	2429	1	0.744914		0.744914
504	Bangkok (43).jpg	-90	414.00	0	414
505	Bangkok (43).jpg	-90	639.00	Z	639	Bangkok	43	2043	2	0.647887	0.647887
506	Bangkok (432).jpg	-90	234.00	0	234
507	Bangkok (432).jpg	-90	550.00	Z	550	Bangkok	432	2432	2	0.425455	0.425455
508	Bangkok (433).jpg	-90	499.00	0	499
509	Bangkok (433).jpg	-90	637.00	M	637	Bangkok	433	2433	1	0.783359		0.783359
510	Bangkok (434).jpg	-90	209.00	0	209
511	Bangkok (434).jpg	-90	568.00	Z	568	Bangkok	434	2434	2	0.367958	0.367958
512	Bangkok (435).jpg	-90	620.00	0	620
513	Bangkok (435).jpg	-90	639.00	M	639	Bangkok	435	2435	1	0.970266		0.970266
514	Bangkok (437).jpg	-90	372.00	0	372
515	Bangkok (437).jpg	-90	574.00	Z	574	Bangkok	437	2437	2	0.648084	0.648084
516	Bangkok (438).jpg	-90	470.00	0	470
517	Bangkok (438).jpg	-90	624.00	Z	624	Bangkok	438	2438	2	0.753205	0.753205
518	Bangkok (439).jpg	-90	330.00	0	330
519	Bangkok (439).jpg	-90	641.00	M	641	Bangkok	439	2439	1	0.514821		0.514821
520	Bangkok (44).jpg	-90	282.00	0	282
521	Bangkok (44).jpg	-90	592.00	M	592	Bangkok	44	2044	1	0.476351		0.476351
522	Bangkok (440).jpg	-90	505.00	0	505
523	Bangkok (440).jpg	-90	627.00	Z	627	Bangkok	440	2440	2	0.805423	0.805423
524	Bangkok (441).jpg	-90	281.00	0	281
525	Bangkok (441).jpg	-90	641.00	Z	641	Bangkok	441	2441	2	0.438378	0.438378
526	Bangkok (442).jpg	-90	361.00	0	361
527	Bangkok (442).jpg	-90	621.00	Z	621	Bangkok	442	2442	2	0.58132	0.58132
528	Bangkok (443).jpg	-90	125.00	0	125
529	Bangkok (443).jpg	-90	443.00	Z	443	Bangkok	443	2443	2	0.282167	0.282167
530	Bangkok (444).jpg	-90	309.00	0	309
531	Bangkok (444).jpg	-90	616.00	Z	616	Bangkok	444	2444	2	0.501623	0.501623
532	Bangkok (445).jpg	-90	409.00	0	409
533	Bangkok (445).jpg	-90	492.00	M	492	Bangkok	445	2445	1	0.831301		0.831301
534	Bangkok (448).jpg	-90	335.00	0	335
535	Bangkok (448).jpg	-90	546.00	Z	546	Bangkok	448	2448	2	0.613553	0.613553
536	Bangkok (449).jpg	-90	292.00	0	292
537	Bangkok (449).jpg	-90	616.00	Z	616	Bangkok	449	2449	2	0.474026	0.474026
538	Bangkok (451).jpg	-90	278.00	0	278
539	Bangkok (451).jpg	-90	600.00	Z	600	Bangkok	451	2451	2	0.463333	0.463333
540	Bangkok (453).jpg	-90	283.00	0	283
541	Bangkok (453).jpg	-90	619.00	Z	619	Bangkok	453	2453	2	0.457189	0.457189
542	Bangkok (454).jpg	-90	157.00	0	157
543	Bangkok (454).jpg	-90	603.00	M	603	Bangkok	454	2454	1	0.260365		0.260365
544	Bangkok (456).jpg	-90	365.00	0	365
545	Bangkok (456).jpg	-90	638.00	Z	638	Bangkok	456	2456	2	0.5721	0.5721
546	Bangkok (457).jpg	-90	398.00	0	398
547	Bangkok (457).jpg	-90	610.00	Z	610	Bangkok	457	2457	2	0.652459	0.652459
548	Bangkok (458).jpg	-90	376.00	0	376
549	Bangkok (458).jpg	-90	628.00	M	628	Bangkok	458	2458	1	0.598726		0.598726
550	Bangkok (459).jpg	-90	441.00	0	441
551	Bangkok (459).jpg	-90	639.00	Z	639	Bangkok	459	2459	2	0.690141	0.690141
552	Bangkok (46).jpg	-90	491.00	0	491
553	Bangkok (46).jpg	-90	531.00	M	531	Bangkok	46	2046	1	0.92467		0.92467
554	Bangkok (460).jpg	-90	314.00	0	314
555	Bangkok (460).jpg	-90	614.00	Z	614	Bangkok	460	2460	2	0.511401	0.511401
556	Bangkok (461).jpg	-90	276.00	0	276
557	Bangkok (461).jpg	-90	469.00	Z	469	Bangkok	461	2461	2	0.588486	0.588486
558	Bangkok (462).jpg	-90	292.00	0	292
559	Bangkok (462).jpg	-90	617.00	Z	617	Bangkok	462	2462	2	0.473258	0.473258
560	Bangkok (463).jpg	-90	581.00	0	581
561	Bangkok (463).jpg	-90	640.00	Z	640	Bangkok	463	2463	2	0.907813	0.907813
562	Bangkok (464).jpg	-90	501.00	0	501
563	Bangkok (464).jpg	-90	639.00	Z	639	Bangkok	464	2464	2	0.784038	0.784038
564	Bangkok (465).jpg	-90	393.00	0	393
565	Bangkok (465).jpg	-90	609.00	Z	609	Bangkok	465	2465	2	0.64532	0.64532
566	Bangkok (466).jpg	-90	568.00	0	568
567	Bangkok (466).jpg	-90	639.00	Z	639	Bangkok	466	2466	2	0.888889	0.888889
568	Bangkok (467).jpg	-90	267.00	0	267
569	Bangkok (467).jpg	-90	617.00	M	617	Bangkok	467	2467	1	0.432739		0.432739
570	Bangkok (468).jpg	-90	375.00	0	375
571	Bangkok (468).jpg	-90	639.00	Z	639	Bangkok	468	2468	2	0.586854	0.586854
572	Bangkok (469).jpg	-90	370.00	0	370
573	Bangkok (469).jpg	-90	617.00	Z	617	Bangkok	469	2469	2	0.599676	0.599676
574	Bangkok (47).jpg	-90	537.00	0	537
575	Bangkok (47).jpg	-90	611.00	Z	611	Bangkok	47	2047	2	0.878887	0.878887
576	Bangkok (471).jpg	-90	267.00	0	267
577	Bangkok (471).jpg	-90	620.00	M	620	Bangkok	471	2471	1	0.430645		0.430645
578	Bangkok (472).jpg	-90	351.00	0	351
579	Bangkok (472).jpg	-90	616.00	Z	616	Bangkok	472	2472	2	0.569805	0.569805
580	Bangkok (474).jpg	-90	469.00	0	469
581	Bangkok (474).jpg	-90	586.00	Z	586	Bangkok	474	2474	2	0.800341	0.800341
582	Bangkok (475).jpg	-90	281.00	0	281
583	Bangkok (475).jpg	-90	596.00	Z	596	Bangkok	475	2475	2	0.471477	0.471477
584	Bangkok (476).jpg	-90	223.00	0	223
585	Bangkok (476).jpg	-90	596.00	M	596	Bangkok	476	2476	1	0.374161		0.374161
586	Bangkok (477).jpg	-90	345.00	0	345
587	Bangkok (477).jpg	-90	607.00	Z	607	Bangkok	477	2477	2	0.568369	0.568369
588	Bangkok (479).jpg	-90	439.00	0	439
589	Bangkok (479).jpg	-90	639.00	Z	639	Bangkok	479	2479	2	0.687011	0.687011
590	Bangkok (48).jpg	-90	306.00	0	306
591	Bangkok (48).jpg	-90	521.00	M	521	Bangkok	48	2048	1	0.587332		0.587332
592	Bangkok (480).jpg	-90	514.00	0	514
593	Bangkok (480).jpg	-90	639.00	Z	639	Bangkok	480	2480	2	0.804382	0.804382
594	Bangkok (482).jpg	-90	639.00	0	639
595	Bangkok (482).jpg	-90	639.00	M	639	Bangkok	482	2482	1	1		1
596	Bangkok (483).jpg	-90	326.00	0	326
597	Bangkok (483).jpg	-90	632.00	Z	632	Bangkok	483	2483	2	0.515823	0.515823
598	Bangkok (484).jpg	-90	365.00	0	365
599	Bangkok (484).jpg	-90	593.00	M	593	Bangkok	484	2484	1	0.615514		0.615514
600	Bangkok (485).jpg	-90	308.00	0	308
601	Bangkok (485).jpg	-90	592.00	Z	592	Bangkok	485	2485	2	0.52027	0.52027
602	Bangkok (488).jpg	-90	504.00	0	504
603	Bangkok (488).jpg	-90	638.00	M	638	Bangkok	488	2488	1	0.789969		0.789969
604	Bangkok (489).jpg	-90	523.00	0	523
605	Bangkok (489).jpg	-90	574.00	Z	574	Bangkok	489	2489	2	0.91115	0.91115
606	Bangkok (49).jpg	-90	358.00	0	358
607	Bangkok (49).jpg	-90	617.00	Z	617	Bangkok	49	2049	2	0.580227	0.580227
608	Bangkok (491).jpg	-90	319.00	0	319
609	Bangkok (491).jpg	-90	577.00	M	577	Bangkok	491	2491	1	0.55286		0.55286
610	Bangkok (493).jpg	-90	333.00	0	333
611	Bangkok (493).jpg	-90	554.00	Z	554	Bangkok	493	2493	2	0.601083	0.601083
612	Bangkok (495).jpg	-90	537.00	0	537
613	Bangkok (495).jpg	-90	639.00	Z	639	Bangkok	495	2495	2	0.840376	0.840376
614	Bangkok (496).jpg	-90	380.00	0	380
615	Bangkok (496).jpg	-90	605.00	M	605	Bangkok	496	2496	1	0.628099		0.628099
616	Bangkok (497).jpg	-90	635.00	0	635
617	Bangkok (497).jpg	-90	640.00	M	640	Bangkok	497	2497	1	0.992188		0.992188
618	Bangkok (498).jpg	-90	367.00	0	367
619	Bangkok (498).jpg	-90	602.00	Z	602	Bangkok	498	2498	2	0.609635	0.609635
620	Bangkok (499).jpg	-90	441.00	0	441
621	Bangkok (499).jpg	-90	640.00	Z	640	Bangkok	499	2499	2	0.689063	0.689063
622	Bangkok (50).jpg	-90	304.00	0	304
623	Bangkok (50).jpg	-90	615.00	Z	615	Bangkok	50	2050	2	0.494309	0.494309
624	Bangkok (501).jpg	-90	357.00	0	357
625	Bangkok (501).jpg	-90	591.00	M	591	Bangkok	501	2501	1	0.604061		0.604061
626	Bangkok (502).jpg	-90	441.00	0	441
627	Bangkok (502).jpg	-90	639.00	Z	639	Bangkok	502	2502	2	0.690141	0.690141
628	Bangkok (503).jpg	-90	355.00	0	355
629	Bangkok (503).jpg	-90	617.00	Z	617	Bangkok	503	2503	2	0.575365	0.575365
630	Bangkok (504).jpg	-90	449.00	0	449
631	Bangkok (504).jpg	-90	612.00	M	612	Bangkok	504	2504	1	0.73366		0.73366
632	Bangkok (505).jpg	-90	507.00	0	507
633	Bangkok (505).jpg	-90	588.00	Z	588	Bangkok	505	2505	2	0.862245	0.862245
634	Bangkok (507).jpg	-90	456.00	0	456
635	Bangkok (507).jpg	-90	623.00	Z	623	Bangkok	507	2507	2	0.731942	0.731942
636	Bangkok (509).jpg	-90	326.00	0	326
637	Bangkok (509).jpg	-90	458.00	M	458	Bangkok	509	2509	1	0.71179		0.71179
638	Bangkok (51).jpg	-90	595.00	0	595
639	Bangkok (51).jpg	-90	613.00	M	613	Bangkok	51	2051	1	0.970636		0.970636
640	Bangkok (510).jpg	-90	466.00	0	466
641	Bangkok (510).jpg	-90	638.00	Z	638	Bangkok	510	2510	2	0.730408	0.730408
642	Bangkok (511).jpg	-90	443.00	0	443
643	Bangkok (511).jpg	-90	515.00	Z	515	Bangkok	511	2511	2	0.860194	0.860194
644	Bangkok (512).jpg	-90	305.00	0	305
645	Bangkok (512).jpg	-90	572.00	Z	572	Bangkok	512	2512	2	0.533217	0.533217
646	Bangkok (518).jpg	-90	282.00	0	282
647	Bangkok (518).jpg	-90	618.00	Z	618	Bangkok	518	2518	2	0.456311	0.456311
648	Bangkok (520).jpg	-90	493.00	0	493
649	Bangkok (520).jpg	-90	638.00	Z	638	Bangkok	520	2520	2	0.772727	0.772727
650	Bangkok (521).jpg	-90	302.00	0	302
651	Bangkok (521).jpg	-90	482.00	Z	482	Bangkok	521	2521	2	0.626556	0.626556
652	Bangkok (522).jpg	-90	310.00	0	310
653	Bangkok (522).jpg	-90	637.00	Z	637	Bangkok	522	2522	2	0.486656	0.486656
654	Bangkok (523).jpg	-90	460.00	0	460
655	Bangkok (523).jpg	-90	609.00	M	609	Bangkok	523	2523	1	0.755337		0.755337
656	Bangkok (524).jpg	-90	393.00	0	393
657	Bangkok (524).jpg	-90	642.00	Z	642	Bangkok	524	2524	2	0.61215	0.61215
658	Bangkok (526).jpg	-90	454.00	0	454
659	Bangkok (526).jpg	-90	571.00	M	571	Bangkok	526	2526	1	0.795096		0.795096
660	Bangkok (527).jpg	-90	337.00	0	337
661	Bangkok (527).jpg	-90	639.00	Z	639	Bangkok	527	2527	2	0.527387	0.527387
662	Bangkok (529).jpg	-90	384.00	0	384
663	Bangkok (529).jpg	-90	384.00	Z	384	Bangkok	529	2529	2	1	1
664	Bangkok (530).jpg	-90	414.00	0	414
665	Bangkok (530).jpg	-90	583.00	Z	583	Bangkok	530	2530	2	0.71012	0.71012
666	Bangkok (533).jpg	-90	490.00	0	490
667	Bangkok (533).jpg	-90	639.00	Z	639	Bangkok	533	2533	2	0.766823	0.766823
668	Bangkok (535).jpg	-90	392.00	0	392
669	Bangkok (535).jpg	-90	612.00	Z	612	Bangkok	535	2535	2	0.640523	0.640523
670	Bangkok (536).jpg	-90	287.00	0	287
671	Bangkok (536).jpg	-90	589.00	Z	589	Bangkok	536	2536	2	0.487267	0.487267
672	Bangkok (537).jpg	-90	444.00	0	444
673	Bangkok (537).jpg	-90	638.00	Z	638	Bangkok	537	2537	2	0.695925	0.695925
674	Bangkok (538).jpg	-90	225.00	0	225
675	Bangkok (538).jpg	-90	594.00	M	594	Bangkok	538	2538	1	0.378788		0.378788
676	Bangkok (539).jpg	-90	505.00	0	505
677	Bangkok (539).jpg	-90	638.00	M	638	Bangkok	539	2539	1	0.791536		0.791536
678	Bangkok (54).jpg	-90	359.00	0	359
679	Bangkok (54).jpg	-90	611.00	Z	611	Bangkok	54	2054	2	0.587561	0.587561
680	Bangkok (542).jpg	-90	449.00	0	449
681	Bangkok (542).jpg	-90	608.00	M	608	Bangkok	542	2542	1	0.738487		0.738487
682	Bangkok (544).jpg	-90	443.00	0	443
683	Bangkok (544).jpg	-90	467.00	M	467	Bangkok	544	2544	1	0.948608		0.948608
684	Bangkok (545).jpg	-90	308.00	0	308
685	Bangkok (545).jpg	-90	616.00	M	616	Bangkok	545	2545	1	0.5		0.5
686	Bangkok (546).jpg	-90	371.00	0	371
687	Bangkok (546).jpg	-90	508.00	Z	508	Bangkok	546	2546	2	0.730315	0.730315
688	Bangkok (549).jpg	-90	458.00	0	458
689	Bangkok (549).jpg	-90	523.00	M	523	Bangkok	549	2549	1	0.875717		0.875717
690	Bangkok (55).jpg	-90	354.00	0	354
691	Bangkok (55).jpg	-90	499.00	M	499	Bangkok	55	2055	1	0.709419		0.709419
692	Bangkok (550).jpg	-90	475.00	0	475
693	Bangkok (550).jpg	-90	618.00	Z	618	Bangkok	550	2550	2	0.768608	0.768608
694	Bangkok (551).jpg	-90	299.00	0	299
695	Bangkok (551).jpg	-90	591.00	M	591	Bangkok	551	2551	1	0.505922		0.505922
696	Bangkok (554).jpg	-90	358.00	0	358
697	Bangkok (554).jpg	-90	638.00	Z	638	Bangkok	554	2554	2	0.561129	0.561129
698	Bangkok (556).jpg	-90	442.00	0	442
699	Bangkok (556).jpg	-90	591.00	Z	591	Bangkok	556	2556	2	0.747885	0.747885
700	Bangkok (557).jpg	-90	519.00	0	519
701	Bangkok (557).jpg	-90	638.00	Z	638	Bangkok	557	2557	2	0.81348	0.81348
702	Bangkok (558).jpg	-90	407.00	0	407
703	Bangkok (558).jpg	-90	638.00	Z	638	Bangkok	558	2558	2	0.637931	0.637931
704	Bangkok (559).jpg	-90	423.00	0	423
705	Bangkok (559).jpg	-90	606.00	Z	606	Bangkok	559	2559	2	0.69802	0.69802
706	Bangkok (56).jpg	-90	552.00	0	552
707	Bangkok (56).jpg	-90	639.00	Z	639	Bangkok	56	2056	2	0.86385	0.86385
708	Bangkok (562).jpg	-90	281.00	0	281
709	Bangkok (562).jpg	-90	586.00	Z	586	Bangkok	562	2562	2	0.479522	0.479522
710	Bangkok (563).jpg	-90	206.00	0	206
711	Bangkok (563).jpg	-90	544.00	Z	544	Bangkok	563	2563	2	0.378676	0.378676
712	Bangkok (564).jpg	-90	344.00	0	344
713	Bangkok (564).jpg	-90	621.00	Z	621	Bangkok	564	2564	2	0.553945	0.553945
714	Bangkok (565).jpg	-90	458.00	0	458
715	Bangkok (565).jpg	-90	601.00	Z	601	Bangkok	565	2565	2	0.762063	0.762063
716	Bangkok (566).jpg	-90	303.00	0	303
717	Bangkok (566).jpg	-90	570.00	M	570	Bangkok	566	2566	1	0.531579		0.531579
718	Bangkok (567).jpg	-90	420.00	0	420
719	Bangkok (567).jpg	-90	638.00	Z	638	Bangkok	567	2567	2	0.658307	0.658307
720	Bangkok (568).jpg	-90	445.00	0	445
721	Bangkok (568).jpg	-90	616.00	Z	616	Bangkok	568	2568	2	0.722403	0.722403
722	Bangkok (569).jpg	-90	489.00	0	489
723	Bangkok (569).jpg	-90	638.00	Z	638	Bangkok	569	2569	2	0.766458	0.766458
724	Bangkok (57).jpg	-90	629.00	0	629
725	Bangkok (57).jpg	-90	639.00	M	639	Bangkok	57	2057	1	0.984351		0.984351
726	Bangkok (570).jpg	-90	390.00	0	390
727	Bangkok (570).jpg	-90	590.00	Z	590	Bangkok	570	2570	2	0.661017	0.661017
728	Bangkok (571).jpg	-90	497.00	0	497
729	Bangkok (571).jpg	-90	627.00	Z	627	Bangkok	571	2571	2	0.792663	0.792663
730	Bangkok (572).jpg	-90	383.00	0	383
731	Bangkok (572).jpg	-90	638.00	Z	638	Bangkok	572	2572	2	0.600313	0.600313
732	Bangkok (573).jpg	-90	377.00	0	377
733	Bangkok (573).jpg	-90	544.00	Z	544	Bangkok	573	2573	2	0.693015	0.693015
734	Bangkok (574).jpg	-90	527.00	0	527
735	Bangkok (574).jpg	-90	551.00	M	551	Bangkok	574	2574	1	0.956443		0.956443
736	Bangkok (575).jpg	-90	337.00	0	337
737	Bangkok (575).jpg	-90	635.00	Z	635	Bangkok	575	2575	2	0.530709	0.530709
738	Bangkok (577).jpg	-90	579.00	0	579
739	Bangkok (577).jpg	-90	579.00	Z	579	Bangkok	577	2577	2	1	1
740	Bangkok (578).jpg	-90	270.00	0	270
741	Bangkok (578).jpg	-90	626.00	Z	626	Bangkok	578	2578	2	0.43131	0.43131
742	Bangkok (579).jpg	-90	334.00	0	334
743	Bangkok (579).jpg	-90	541.00	M	541	Bangkok	579	2579	1	0.617375		0.617375
744	Bangkok (58).jpg	-90	304.00	0	304
745	Bangkok (58).jpg	-90	515.00	M	515	Bangkok	58	2058	1	0.590291		0.590291
746	Bangkok (580).jpg	-90	355.00		355
747	Bangkok (580).jpg	-90	542.00	M	542	Bangkok	580	2580	1	0.654982		0.654982
748	Bangkok (581).jpg	-90	498.00	0	498
749	Bangkok (581).jpg	-90	570.00	M	570	Bangkok	581	2581	1	0.873684		0.873684
750	Bangkok (582).jpg	-90	252.00	0	252
751	Bangkok (582).jpg	-90	637.00	Z	637	Bangkok	582	2582	2	0.395604	0.395604
752	Bangkok (583).jpg	-90	479.00	0	479
753	Bangkok (583).jpg	-90	638.00	M	638	Bangkok	583	2583	1	0.750784		0.750784
754	Bangkok (584).jpg	-90	290.00	0	290
755	Bangkok (584).jpg	-90	638.00	Z	638	Bangkok	584	2584	2	0.454545	0.454545
756	Bangkok (585).jpg	-90	428.00	0	428
757	Bangkok (585).jpg	-90	548.00	M	548	Bangkok	585	2585	1	0.781022		0.781022
758	Bangkok (586).jpg	-90	513.00	0	513
759	Bangkok (586).jpg	-90	611.00	M	611	Bangkok	586	2586	1	0.839607		0.839607
760	Bangkok (587).jpg	-90	413.00	0	413
761	Bangkok (587).jpg	-90	593.00	M	593	Bangkok	587	2587	1	0.696459		0.696459
762	Bangkok (589).jpg	-90	556.00	0	556
763	Bangkok (589).jpg	-90	636.00	Z	636	Bangkok	589	2589	2	0.874214	0.874214
764	Bangkok (59).jpg	-90	331.00	0	331
765	Bangkok (59).jpg	-90	514.00	Z	514	Bangkok	59	2059	2	0.643969	0.643969
766	Bangkok (590).jpg	-90	342.67	0	342.67
767	Bangkok (590).jpg	-90	585.33	Z	585.33	Bangkok	590	2590	2	0.58543	0.58543
768	Bangkok (591).jpg	-90	314.00	0	314
769	Bangkok (591).jpg	-90	616.00	M	616	Bangkok	591	2591	1	0.50974		0.50974
770	Bangkok (592).jpg	-90	461.33	0	461.33
771	Bangkok (592).jpg	-90	802.67	Z	802.67	Bangkok	592	2592	2	0.574744	0.574744
772	Bangkok (593).jpg	-90	488.00	0	488
773	Bangkok (593).jpg	-90	575.00	M	575	Bangkok	593	2593	1	0.848696		0.848696
774	Bangkok (595).jpg	-90	286.00	0	286
775	Bangkok (595).jpg	-90	599.00	Z	599	Bangkok	595	2595	2	0.477462	0.477462
776	Bangkok (596).jpg	-90	469.00	0	469
777	Bangkok (596).jpg	-90	640.00	Z	640	Bangkok	596	2596	2	0.732812	0.732812
778	Bangkok (597).jpg	-90	270.00	0	270
779	Bangkok (597).jpg	-90	618.00	Z	618	Bangkok	597	2597	2	0.436893	0.436893
780	Bangkok (598).jpg	-90	158.00	0	158
781	Bangkok (598).jpg	-90	598.00	Z	598	Bangkok	598	2598	2	0.264214	0.264214
782	Bangkok (599).jpg	-90	309.00	0	309
783	Bangkok (599).jpg	-90	579.00	Z	579	Bangkok	599	2599	2	0.533679	0.533679
784	Bangkok (6).jpg	-90	375.00	0	375
785	Bangkok (6).jpg	-90	612.00	M	612	Bangkok	6	2006	1	0.612745		0.612745
786	Bangkok (60).jpg	-90	255.00	0	255
787	Bangkok (60).jpg	-90	555.00	Z	555	Bangkok	60	2060	2	0.459459	0.459459
788	Bangkok (601).jpg	-90	430.00	0	430
789	Bangkok (601).jpg	-90	614.00	M	614	Bangkok	601	2601	1	0.700326		0.700326
790	Bangkok (602).jpg	-90	312.00	0	312
791	Bangkok (602).jpg	-90	565.33	Z	565.33	Bangkok	602	2602	2	0.55189	0.55189
792	Bangkok (603).jpg	-90	568.00	0	568
793	Bangkok (603).jpg	-90	620.00	M	620	Bangkok	603	2603	1	0.916129		0.916129
794	Bangkok (604).jpg	-90	420.00	0	420
795	Bangkok (604).jpg	-90	638.00	Z	638	Bangkok	604	2604	2	0.658307	0.658307
796	Bangkok (606).jpg	-90	317.00	0	317
797	Bangkok (606).jpg	-90	516.00	Z	516	Bangkok	606	2606	2	0.614341	0.614341
798	Bangkok (607).jpg	-90	393.00	0	393
799	Bangkok (607).jpg	-90	558.00	Z	558	Bangkok	607	2607	2	0.704301	0.704301
800	Bangkok (608).jpg	-90	333.00	0	333
801	Bangkok (608).jpg	-90	533.00	Z	533	Bangkok	608	2608	2	0.624765	0.624765
802	Bangkok (61).jpg	-90	357.00	0	357
803	Bangkok (61).jpg	-90	538.00	M	538	Bangkok	61	2061	1	0.663569		0.663569
804	Bangkok (610).jpg	-90	525.00	0	525
805	Bangkok (610).jpg	-90	591.00	M	591	Bangkok	610	2610	1	0.888325		0.888325
806	Bangkok (611).jpg	-90	170.00	0	170
807	Bangkok (611).jpg	-90	565.00	M	565	Bangkok	611	2611	1	0.300885		0.300885
808	Bangkok (613).jpg	-90	477.00	0	477
809	Bangkok (613).jpg	-90	558.00	M	558	Bangkok	613	2613	1	0.854839		0.854839
810	Bangkok (614).jpg	-90	315.00	0	315
811	Bangkok (614).jpg	-90	591.00	M	591	Bangkok	614	2614	1	0.532995		0.532995
812	Bangkok (615).jpg	-90	422.00		422
813	Bangkok (615).jpg	-90	528.00	M	528	Bangkok	615	2615	1	0.799242		0.799242
814	Bangkok (617).jpg	-90	522.00	0	522
815	Bangkok (617).jpg	-90	638.00	M	638	Bangkok	617	2617	1	0.818182		0.818182
816	Bangkok (618).jpg	-90	313.00	0	313
817	Bangkok (618).jpg	-90	609.00	Z	609	Bangkok	618	2618	2	0.513957	0.513957
818	Bangkok (62).jpg	-90	259.00	0	259
819	Bangkok (62).jpg	-90	365.00	Z	365	Bangkok	62	2062	2	0.709589	0.709589
820	Bangkok (620).jpg	-90	535.00	0	535
821	Bangkok (620).jpg	-90	605.00	Z	605	Bangkok	620	2620	2	0.884298	0.884298
822	Bangkok (621).jpg	-90	388.00	0	388
823	Bangkok (621).jpg	-90	640.00	M	640	Bangkok	621	2621	1	0.60625		0.60625
824	Bangkok (622).jpg	-90	411.00	0	411
825	Bangkok (622).jpg	-90	563.00	M	563	Bangkok	622	2622	1	0.730018		0.730018
826	Bangkok (624).jpg	-90	464.00	0	464
827	Bangkok (624).jpg	-90	522.00	M	522	Bangkok	624	2624	1	0.888889		0.888889
828	Bangkok (626).jpg	-90	502.00	0	502
829	Bangkok (626).jpg	-90	592.00	Z	592	Bangkok	626	2626	2	0.847973	0.847973
830	Bangkok (627).jpg	-90	376.00	0	376
831	Bangkok (627).jpg	-90	638.00	Z	638	Bangkok	627	2627	2	0.589342	0.589342
832	Bangkok (628).jpg	-90	309.00	0	309
833	Bangkok (628).jpg	-90	597.00	M	597	Bangkok	628	2628	1	0.517588		0.517588
834	Bangkok (629).jpg	-90	563.00	0	563
835	Bangkok (629).jpg	-90	638.00	M	638	Bangkok	629	2629	1	0.882445		0.882445
836	Bangkok (63).jpg	-90	305.00	0	305
837	Bangkok (63).jpg	-90	617.00	Z	617	Bangkok	63	2063	2	0.494327	0.494327
838	Bangkok (632).jpg	-90	462.00	0	462
839	Bangkok (632).jpg	-90	625.00	M	625	Bangkok	632	2632	1	0.7392		0.7392
840	Bangkok (633).jpg	-90	371.00	0	371
841	Bangkok (633).jpg	-90	534.00	M	534	Bangkok	633	2633	1	0.694757		0.694757
842	Bangkok (635).jpg	-90	404.00	0	404
843	Bangkok (635).jpg	-90	594.00	M	594	Bangkok	635	2635	1	0.680135		0.680135
844	Bangkok (636).jpg	-90	440.00	0	440
845	Bangkok (636).jpg	-90	640.00	Z	640	Bangkok	636	2636	2	0.6875	0.6875
846	Bangkok (637).jpg	-90	349.00	0	349
847	Bangkok (637).jpg	-90	639.00	Z	639	Bangkok	637	2637	2	0.546166	0.546166
848	Bangkok (639).jpg	-90	393.00	0	393
849	Bangkok (639).jpg	-90	579.00	M	579	Bangkok	639	2639	1	0.678756		0.678756
850	Bangkok (64).jpg	-90	386.00	0	386
851	Bangkok (64).jpg	-90	614.00	Z	614	Bangkok	64	2064	2	0.628664	0.628664
852	Bangkok (640).jpg	-90	350.00	0	350
853	Bangkok (640).jpg	-90	616.00	Z	616	Bangkok	640	2640	2	0.568182	0.568182
854	Bangkok (66).jpg	-90	498.00	0	498
855	Bangkok (66).jpg	-90	638.00	Z	638	Bangkok	66	2066	2	0.780564	0.780564
856	Bangkok (67).jpg	-90	341.00	0	341
857	Bangkok (67).jpg	-90	536.00	M	536	Bangkok	67	2067	1	0.636194		0.636194
858	Bangkok (68).jpg	-90	304.00	0	304
859	Bangkok (68).jpg	-90	548.00	M	548	Bangkok	68	2068	1	0.554745		0.554745
860	Bangkok (69).jpg	-90	399.00	0	399
861	Bangkok (69).jpg	-90	640.00	M	640	Bangkok	69	2069	1	0.623437		0.623437
862	Bangkok (7).jpg	-90	408.00	0	408
863	Bangkok (7).jpg	-90	408.00	Z	408	Bangkok	7	2007	2	1	1
864	Bangkok (70).jpg	-90	600.00	0	600
865	Bangkok (70).jpg	-90	600.00	Z	600	Bangkok	70	2070	2	1	1
866	Bangkok (71).jpg	-90	362.00	0	362
867	Bangkok (71).jpg	-90	598.00	Z	598	Bangkok	71	2071	2	0.605351	0.605351
868	Bangkok (72).jpg	-90	540.00	0	540
869	Bangkok (72).jpg	-90	575.00	Z	575	Bangkok	72	2072	2	0.93913	0.93913
870	Bangkok (74).jpg	-90	319.00	0	319
871	Bangkok (74).jpg	-90	598.00	Z	598	Bangkok	74	2074	2	0.533445	0.533445
872	Bangkok (75).jpg	-90	429.00	0	429
873	Bangkok (75).jpg	-90	596.00	Z	596	Bangkok	75	2075	2	0.719799	0.719799
874	Bangkok (76).jpg	-90	181.00	0	181
875	Bangkok (76).jpg	-90	629.00	Z	629	Bangkok	76	2076	2	0.287758	0.287758
876	Bangkok (78).jpg	-90	265.00	0	265
877	Bangkok (78).jpg	-90	596.00	Z	596	Bangkok	78	2078	2	0.444631	0.444631
878	Bangkok (79).jpg	-90	436.00	0	436
879	Bangkok (79).jpg	-90	639.00	Z	639	Bangkok	79	2079	2	0.682316	0.682316
880	Bangkok (8).jpg	-90	477.00	0	477
881	Bangkok (8).jpg	-90	626.00	M	626	Bangkok	8	2008	1	0.761981		0.761981
882	Bangkok (80).jpg	-90	203.00	0	203
883	Bangkok (80).jpg	-90	620.00	M	620	Bangkok	80	2080	1	0.327419		0.327419
884	Bangkok (81).jpg	-90	307.00	0	307
885	Bangkok (81).jpg	-90	599.00	Z	599	Bangkok	81	2081	2	0.512521	0.512521
886	Bangkok (82).jpg	-90	440.00	0	440
887	Bangkok (82).jpg	-90	524.00	Z	524	Bangkok	82	2082	2	0.839695	0.839695
888	Bangkok (83).jpg	-90	528.00	0	528
889	Bangkok (83).jpg	-90	611.00	Z	611	Bangkok	83	2083	2	0.864157	0.864157
890	Bangkok (85).jpg	-90	185.00	0	185
891	Bangkok (85).jpg	-90	592.00	M	592	Bangkok	85	2085	1	0.3125		0.3125
892	Bangkok (87).jpg	-90	435.00	0	435
893	Bangkok (87).jpg	-90	618.00	Z	618	Bangkok	87	2087	2	0.703883	0.703883
894	Bangkok (88).jpg	-90	372.00	0	372
895	Bangkok (88).jpg	-90	639.00	Z	639	Bangkok	88	2088	2	0.58216	0.58216
896	Bangkok (9).jpg	-90	240.00	0	240
897	Bangkok (9).jpg	-90	639.00	Z	639	Bangkok	9	2009	2	0.375587	0.375587
898	Bangkok (90).jpg	-90	544.00	0	544
899	Bangkok (90).jpg	-90	544.00	Z	544	Bangkok	90	2090	2	1	1
900	Bangkok (91).jpg	-90	272.00	0	272
901	Bangkok (91).jpg	-90	490.00	Z	490	Bangkok	91	2091	2	0.555102	0.555102
902	Bangkok (93).jpg	-90	394.00	0	394
903	Bangkok (93).jpg	-90	638.00	Z	638	Bangkok	93	2093	2	0.617555	0.617555
904	Bangkok (95).jpg	-90	415.00	0	415
905	Bangkok (95).jpg	-90	637.00	M	637	Bangkok	95	2095	1	0.651491		0.651491
906	Bangkok (96).jpg	-90	495.00	0	495
907	Bangkok (96).jpg	-90	639.00	Z	639	Bangkok	96	2096	2	0.774648	0.774648
908	Bangkok (97).jpg	-90	363.00	0	363
909	Bangkok (97).jpg	-90	623.00	M	623	Bangkok	97	2097	1	0.582665		0.582665
910	Bangkok (99).jpg	-90	311.00	0	311
911	Bangkok (99).jpg	-90	411.00	Z	411	Bangkok	99	2099	2	0.756691	0.756691

## Sheet: Transfer to SPSS
ID	sex	FaceismIndeks
2002	1	0.646104
2020	2	0.399676
2201	2	0.892473
2202	2	0.639598
2203	2	0.71518
2204	2	0.562696
2207	1	0.789292
2208	2	0.399038
2209	1	0.542919
2210	1	0.704505
2212	2	0.518395
2213	2	0.75534
2214	1	0.658088
2215	2	0.833856
2216	2	0.70405
2217	1	0.647059
2218	2	0.712644
2022	2	0.655712
2223	2	0.610487
2224	2	0.769953
2225	2	0.525822
2226	1	0.650718
2228	2	0.550909
2229	1	0.631849
2231	2	0.772894
2232	2	0.440129
2233	2	1
2234	1	0.722323
2237	1	0.759812
2238	1	0.599631
2239	1	0.678748
2024	2	0.486698
2241	2	0.796557
2242	2	0.297209
2243	2	0.648867
2245	1	0.824131
2246	1	0.763766
2248	2	0.440741
2249	2	0.744514
2250	1	0.604331
2251	2	0.637288
2252	2	0.580595
2254	2	0.553691
2255	2	0.636661
2257	2	0.499218
2259	2	0.42315
2026	2	0.660952
2261	1	0.831776
2262	1	0.626102
2263	2	0.548701
2265	2	0.671769
2266	1	0.556291
2267	1	0.682883
2268	2	0.744914
2270	2	0.77451
2271	2	0.859829
2273	1	0.973019
2274	1	0.937402
2275	2	0.549521
2276	1	0.673367
2278	2	1
2028	2	0.537217
2280	2	0.446009
2281	1	0.697411
2282	2	0.619125
2283	2	0.720539
2285	2	0.731317
2287	2	0.700389
2288	2	0.5875
2289	2	0.770492
2029	2	0.531952
2290	2	0.703704
2292	2	0.569355
2294	2	0.862069
2295	1	0.787053
2296	2	0.70625
2299	2	0.875606
2003	2	0.703279
2030	1	0.461255
2302	1	0.675136
2303	2	0.492758
2010	2	0.740681
2100	2	0.526756
2102	1	0.36875
2103	1	0.646718
2104	1	0.626563
2105	1	0.453469
2106	2	0.573222
2107	2	0.893312
2108	1	0.771574
2109	2	0.555372
2011	1	0.588331
2110	2	0.771959
2111	1	0.382496
2114	2	0.56748
2115	2	0.617555
2116	2	0.682848
2118	1	0.739051
2012	2	0.82504
2121	1	0.648475
2122	1	0.669002
2123	1	0.841167
2124	2	0.707812
2125	1	0.505824
2127	2	0.712716
2128	2	0.694969
2129	1	0.792308
2130	1	0.56949
2131	2	0.616105
2132	1	0.546493
2134	2	0.52657
2135	2	0.45114
2137	2	0.784038
2138	2	0.549342
2139	1	0.663948
2140	1	0.472669
2141	2	0.814
2142	2	0.711864
2144	1	0.33391
2145	1	0.742947
2146	2	0.920923
2148	1	0.692434
2149	2	0.583039
2015	1	0.4768
2150	2	0.671521
2151	2	0.779687
2152	2	0.623404
2155	2	0.844884
2156	1	0.615385
2157	2	0.811784
2159	2	0.75935
2160	1	0.742991
2161	1	0.708464
2162	2	0.666667
2163	1	0.525157
2164	1	0.840376
2165	2	0.689236
2166	1	0.794964
2167	1	0.491883
2168	2	0.924078
2169	2	0.691706
2173	2	0.951411
2174	2	0.744914
2177	2	0.806667
2179	2	0.561997
2018	2	0.541195
2181	2	0.71476
2182	1	0.532609
2183	2	0.525903
2184	1	0.796813
2185	2	0.796721
2186	1	0
2187	1	0.965463
2188	2	0.728055
2019	2	0.411483
2190	2	0.483221
2192	1	0.779264
2193	1	0.560345
2194	1	0.742947
2198	1	0.362319
2199	2	0.850575
2304	2	0.29709
2306	2	0.512156
2307	1	0.742188
2308	2	0.52188
2309	1	1
2310	2	0.474178
2312	1	0.978583
2313	2	0.573668
2314	2	0.453947
2315	1	0.740219
2316	1	0.640394
2317	2	0.689655
2319	2	0.89527
2032	2	0.61526
2320	1	0.570533
2321	2	0.501866
2323	1	0.432709
2324	2	0.791862
2325	1	0.710485
2327	2	0.457189
2033	2	0.600349
2330	2	0.534247
2331	2	0.5
2332	2	0.778342
2334	2	0.49919
2335	2	1
2338	2	0.506356
2339	2	0.69279
2341	2	0.652632
2343	2	0.422868
2344	2	0.687179
2345	2	0.72619
2346	2	0.627832
2348	2	0.819079
2350	1	0.437304
2351	2	0.705691
2352	2	0.703259
2353	1	0.632653
2355	2	0.543089
2036	2	0.721875
2360	1	0.597179
2362	2	0.622735
2364	1	0.623437
2367	2	0.756844
2368	2	0.671875
2369	2	0.62069
2370	1	0.862285
2371	2	0.821248
2372	2	0.702238
2373	2	0.742451
2374	2	0.591572
2375	2	0.907668
2377	1	0.631687
2038	1	0.664577
2380	2	0.39222
2382	2	0.697865
2384	1	0.878193
2385	1	0.829787
2386	1	0.626959
2387	2	0.489465
2388	2	0.696
2039	2	0.525974
2391	2	0.928322
2392	1	0.64881
2396	2	0.405186
2397	2	0.805195
2398	2	0.9
2399	1	0.455429
2400	1	0.940351
2402	2	0.687291
2403	1	0.702555
2404	1	0.547504
2406	1	0.843393
2408	2	0.609148
2041	1	0.647834
2410	1	0.628125
2411	2	0.93266
2412	1	0.690559
2414	2	0.638498
2415	2	0.739496
2416	1	0.923747
2417	1	0.529118
2418	1	0.915612
2419	2	0.772504
2042	1	0.359633
2420	2	0.798319
2422	1	0.678105
2423	2	0.389163
2424	1	0.801252
2428	1	0.855285
2429	1	0.744914
2043	2	0.647887
2432	2	0.425455
2433	1	0.783359
2434	2	0.367958
2435	1	0.970266
2437	2	0.648084
2438	2	0.753205
2439	1	0.514821
2044	1	0.476351
2440	2	0.805423
2441	2	0.438378
2442	2	0.58132
2443	2	0.282167
2444	2	0.501623
2445	1	0.831301
2448	2	0.613553
2449	2	0.474026
2451	2	0.463333
2453	2	0.457189
2454	1	0.260365
2456	2	0.5721
2457	2	0.652459
2458	1	0.598726
2459	2	0.690141
2046	1	0.92467
2460	2	0.511401
2461	2	0.588486
2462	2	0.473258
2463	2	0.907813
2464	2	0.784038
2465	2	0.64532
2466	2	0.888889
2467	1	0.432739
2468	2	0.586854
2469	2	0.599676
2047	2	0.878887
2471	1	0.430645
2472	2	0.569805
2474	2	0.800341
2475	2	0.471477
2476	1	0.374161
2477	2	0.568369
2479	2	0.687011
2048	1	0.587332
2480	2	0.804382
2482	1	1
2483	2	0.515823
2484	1	0.615514
2485	2	0.52027
2488	1	0.789969
2489	2	0.91115
2049	2	0.580227
2491	1	0.55286
2493	2	0.601083
2495	2	0.840376
2496	1	0.628099
2497	1	0.992188
2498	2	0.609635
2499	2	0.689063
2050	2	0.494309
2501	1	0.604061
2502	2	0.690141
2503	2	0.575365
2504	1	0.73366
2505	2	0.862245
2507	2	0.731942
2509	1	0.71179
2051	1	0.970636
2510	2	0.730408
2511	2	0.860194
2512	2	0.533217
2518	2	0.456311
2520	2	0.772727
2521	2	0.626556
2522	2	0.486656
2523	1	0.755337
2524	2	0.61215
2526	1	0.795096
2527	2	0.527387
2529	2	1
2530	2	0.71012
2533	2	0.766823
2535	2	0.640523
2536	2	0.487267
2537	2	0.695925
2538	1	0.378788
2539	1	0.791536
2054	2	0.587561
2542	1	0.738487
2544	1	0.948608
2545	1	0.5
2546	2	0.730315
2549	1	0.875717
2055	1	0.709419
2550	2	0.768608
2551	1	0.505922
2554	2	0.561129
2556	2	0.747885
2557	2	0.81348
2558	2	0.637931
2559	2	0.69802
2056	2	0.86385
2562	2	0.479522
2563	2	0.378676
2564	2	0.553945
2565	2	0.762063
2566	1	0.531579
2567	2	0.658307
2568	2	0.722403
2569	2	0.766458
2057	1	0.984351
2570	2	0.661017
2571	2	0.792663
2572	2	0.600313
2573	2	0.693015
2574	1	0.956443
2575	2	0.530709
2577	2	1
2578	2	0.43131
2579	1	0.617375
2058	1	0.590291
2580	1	0.654982
2581	1	0.873684
2582	2	0.395604
2583	1	0.750784
2584	2	0.454545
2585	1	0.781022
2586	1	0.839607
2587	1	0.696459
2589	2	0.874214
2059	2	0.643969
2590	2	0.58543
2591	1	0.50974
2592	2	0.574744
2593	1	0.848696
2595	2	0.477462
2596	2	0.732812
2597	2	0.436893
2598	2	0.264214
2599	2	0.533679
2006	1	0.612745
2060	2	0.459459
2601	1	0.700326
2602	2	0.55189
2603	1	0.916129
2604	2	0.658307
2606	2	0.614341
2607	2	0.704301
2608	2	0.624765
2061	1	0.663569
2610	1	0.888325
2611	1	0.300885
2613	1	0.854839
2614	1	0.532995
2615	1	0.799242
2617	1	0.818182
2618	2	0.513957
2062	2	0.709589
2620	2	0.884298
2621	1	0.60625
2622	1	0.730018
2624	1	0.888889
2626	2	0.847973
2627	2	0.589342
2628	1	0.517588
2629	1	0.882445
2063	2	0.494327
2632	1	0.7392
2633	1	0.694757
2635	1	0.680135
2636	2	0.6875
2637	2	0.546166
2639	1	0.678756
2064	2	0.628664
2640	2	0.568182
2066	2	0.780564
2067	1	0.636194
2068	1	0.554745
2069	1	0.623437
2007	2	1
2070	2	1
2071	2	0.605351
2072	2	0.93913
2074	2	0.533445
2075	2	0.719799
2076	2	0.287758
2078	2	0.444631
2079	2	0.682316
2008	1	0.761981
2080	1	0.327419
2081	2	0.512521
2082	2	0.839695
2083	2	0.864157
2085	1	0.3125
2087	2	0.703883
2088	2	0.58216
2009	2	0.375587
2090	2	1
2091	2	0.555102
2093	2	0.617555
2095	1	0.651491
2096	2	0.774648
2097	1	0.582665
2099	2	0.756691
