# Supplementary material for: Revealing faces: Gender and cultural differences in facial prominence of selfies
Source: PLoS One. 2018 Oct 31;13(10):e0205893. doi: 10.1371/journal.pone.0205893 (PMC6209219; doi:10.1371/journal.pone.0205893)
Supplement: S2 File — (XLSX) [file pone.0205893.s002.xlsx]

## Sheet: ResultsBerlin
city	Berlin		all	403						faceism	0.607943	0.670744
code	1		male	126	coded as M						Z	M
			female	277	coded as Z						277	126
	Label	Angle	Length	sex	measurement	City	city sample ID	ID	sex ID	FaceismIndeks	M	Z
1	2.jpg	-90	421.00	0	421
2	2.jpg	-90	566.00	Z	566	Berlin	2	1002	2	0.743816	0.743816
3	3.jpg	-90	314.00	0	314
4	3.jpg	-90	596.00	Z	596	Berlin	3	1003	2	0.526846	0.526846
5	5.jpg	-90	378.00	0	378
6	5.jpg	-90	639.00	Z	639	Berlin	5	1005	2	0.591549	0.591549
7	6.jpg	-90	400.00	0	400
8	6.jpg	-90	528.00	Z	528	Berlin	6	1006	2	0.757576	0.757576
9	8.jpg	-90	304.00	0	304
10	8.jpg	-90	482.00	M	482	Berlin	8	1008	1	0.630705		0.630705
11	10.jpg	-90	413.00	0	413
12	10.jpg	-90	543.00	M	543	Berlin	10	1010	1	0.760589		0.760589
13	14.jpg	-90	218.00	0	218
14	14.jpg	-90	603.00	Z	603	Berlin	14	1014	2	0.361526	0.361526
15	15.jpg	-90	271.00	0	271
16	15.jpg	-90	627.00	M	627	Berlin	15	1015	1	0.432217		0.432217
17	17.jpg	-90	344.00	0	344
18	17.jpg	-90	826.67	Z	826.67	Berlin	17	1017	2	0.416127	0.416127
19	19.jpg	-90	349.33	0	349.33
20	19.jpg	-90	706.67	M	706.67	Berlin	19	1019	1	0.494333		0.494333
21	21.jpg	-90	373.00	0	373
22	21.jpg	-90	585.00	M	585	Berlin	21	1021	1	0.637607		0.637607
23	22.jpg	-90	168.00	0	168
24	22.jpg	-90	631.00	M	631	Berlin	22	1022	1	0.266244		0.266244
25	25.jpg	-90	213.00	0	213
26	25.jpg	-90	640.00	Z	640	Berlin	25	1025	2	0.332813	0.332813
27	27.jpg	-90	134.00	0	134
28	27.jpg	-90	639.00	Z	639	Berlin	27	1027	2	0.209703	0.209703
29	28.jpg	-90	429.33	0	429.33
30	28.jpg	-90	854.67	Z	854.67	Berlin	28	1028	2	0.502334	0.502334
31	31.jpg	-90	272.00	0	272
32	31.jpg	-90	633.00	Z	633	Berlin	31	1031	2	0.4297	0.4297
33	33.jpg	-90	248.00	0	248
34	33.jpg	-90	639.00	Z	639	Berlin	33	1033	2	0.388106	0.388106
35	34.jpg	-90	429.00	0	429
36	34.jpg	-90	554.00	M	554	Berlin	34	1034	1	0.774368		0.774368
37	35.jpg	-90	345.00	0	345
38	35.jpg	-90	565.00	M	565	Berlin	35	1035	1	0.610619		0.610619
39	36.jpg	-90	368.00	0	368
40	36.jpg	-90	640.00	Z	640	Berlin	36	1036	2	0.575	0.575
41	37.jpg	-90	348.00	0	348
42	37.jpg	-90	638.00	Z	638	Berlin	37	1037	2	0.545455	0.545455
43	39.jpg	-90	420.00	0	420
44	39.jpg	-90	776.00	M	776	Berlin	39	1039	1	0.541237		0.541237
45	40.jpg	-90	422.00	0	422
46	40.jpg	-90	568.00	M	568	Berlin	40	1040	1	0.742958		0.742958
47	41.jpg	-90	240.00	0	240
48	41.jpg	-90	588.00	Z	588	Berlin	41	1041	2	0.408163	0.408163
49	42.jpg	-90	539.00		539
50	42.jpg	-90	581.00	Z	581	Berlin	42	1042	2	0.927711	0.927711
51	43.jpg	-90	583.00	0	583
52	43.jpg	-90	639.00	Z	639	Berlin	43	1043	2	0.912363	0.912363
53	45.jpg	-90	428.00	0	428
54	45.jpg	-90	505.00	Z	505	Berlin	45	1045	2	0.847525	0.847525
55	46.jpg	-90	532.00	0	532
56	46.jpg	-90	638.00	Z	638	Berlin	46	1046	2	0.833856	0.833856
57	48.jpg	-90	478.00	0	478
58	48.jpg	-90	582.00	Z	582	Berlin	48	1048	2	0.821306	0.821306
59	49.jpg	-90	418.67	0	418.67
60	49.jpg	-90	901.33	Z	901.33	Berlin	49	1049	2	0.464502	0.464502
61	52.jpg	-90	542.00	0	542
62	52.jpg	-90	639.00	M	639	Berlin	52	1052	1	0.8482		0.8482
63	54.jpg	-90	379.00	0	379
64	54.jpg	-90	551.00	M	551	Berlin	54	1054	1	0.68784		0.68784
65	55.jpg	-90	372.00	0	372
66	55.jpg	-90	625.00	Z	625	Berlin	55	1055	2	0.5952	0.5952
67	57.jpg	-90	477.00	0	477
68	57.jpg	-90	599.00	M	599	Berlin	57	1057	1	0.796327		0.796327
69	58.jpg	-90	213.00	0	213
70	58.jpg	-90	527.00	M	527	Berlin	58	1058	1	0.404175		0.404175
71	59.jpg	-90	275.00	0	275
72	59.jpg	-90	639.00	Z	639	Berlin	59	1059	2	0.43036	0.43036
73	60.jpg	-90	287.00	0	287
74	60.jpg	-90	637.00	Z	637	Berlin	60	1060	2	0.450549	0.450549
75	63.jpg	-90	377.00	0	377
76	63.jpg	-90	536.00	Z	536	Berlin	63	1063	2	0.703358	0.703358
77	64.jpg	-90	427.00	0	427
78	64.jpg	-90	636.00	Z	636	Berlin	64	1064	2	0.671384	0.671384
79	66.jpg	-90	520.00	0	520
80	66.jpg	-90	640.00	M	640	Berlin	66	1066	1	0.8125		0.8125
81	67.jpg	-90	278.00	0	278
82	67.jpg	-90	544.00	Z	544	Berlin	67	1067	2	0.511029	0.511029
83	68.jpg	-90	435.00	0	435
84	68.jpg	-90	556.00	M	556	Berlin	68	1068	1	0.782374		0.782374
85	69.jpg	-90	507.00	0	507
86	69.jpg	-90	581.00	Z	581	Berlin	69	1069	2	0.872633	0.872633
87	70.jpg	-90	409.33	0	409.33
88	70.jpg	-90	874.67	Z	874.67	Berlin	70	1070	2	0.467982	0.467982
89	74.jpg	-90	383.00	0	383
90	74.jpg	-90	574.00	Z	574	Berlin	74	1074	2	0.667247	0.667247
91	75.jpg	-90	393.00	0	393
92	75.jpg	-90	534.00	Z	534	Berlin	75	1075	2	0.735955	0.735955
93	77.jpg	-90	451.00	0	451
94	77.jpg	-90	640.00	M	640	Berlin	77	1077	1	0.704688		0.704688
95	78.jpg	-90	227.00	0	227
96	78.jpg	-90	617.00	Z	617	Berlin	78	1078	2	0.367909	0.367909
97	80.jpg	-90	424.00	0	424
98	80.jpg	-90	513.00	M	513	Berlin	80	1080	1	0.826511		0.826511
99	82.jpg	-90	382.00	0	382
100	82.jpg	-90	592.00	Z	592	Berlin	82	1082	2	0.64527	0.64527
101	83.jpg	-90	309.00	0	309
102	83.jpg	-90	640.00	Z	640	Berlin	83	1083	2	0.482812	0.482812
103	84.jpg	-90	266.00	0	266
104	84.jpg	-90	642.00	Z	642	Berlin	84	1084	2	0.41433	0.41433
105	85.jpg	-90	355.00	0	355
106	85.jpg	-90	415.00	Z	415	Berlin	85	1085	2	0.855422	0.855422
107	87.jpg	-90	322.00	0	322
108	87.jpg	-90	399.00	M	399	Berlin	87	1087	1	0.807018		0.807018
109	88.jpg	-90	319.00	0	319
110	88.jpg	-90	614.00	Z	614	Berlin	88	1088	2	0.519544	0.519544
111	89.jpg	-90	386.67	0	386.67
112	89.jpg	-90	740.00	M	740	Berlin	89	1089	1	0.522527		0.522527
113	90.jpg	-90	638.00	0	638
114	90.jpg	-90	638.00	M	638	Berlin	90	1090	1	1		1
115	92.jpg	-90	309.00	0	309
116	92.jpg	-90	597.00	Z	597	Berlin	92	1092	2	0.517588	0.517588
117	93.jpg	-90	506.00	0	506
118	93.jpg	-90	640.00	Z	640	Berlin	93	1093	2	0.790625	0.790625
119	94.jpg	-90	393.00	0	393
120	94.jpg	-90	638.00	Z	638	Berlin	94	1094	2	0.615987	0.615987
121	96.jpg	-90	638.00	0	638
122	96.jpg	-90	638.00	M	638	Berlin	96	1096	1	1		1
123	100.jpg	-90	374.67	0	374.67
124	100.jpg	-90	832.00	M	832	Berlin	100	1100	1	0.450325		0.450325
125	101.jpg	-90	326.00	0	326
126	101.jpg	-90	631.00	M	631	Berlin	101	1101	1	0.51664		0.51664
127	102.jpg	-90	341.00	0	341
128	102.jpg	-90	543.00	M	543	Berlin	102	1102	1	0.627993		0.627993
129	103.jpg	-90	529.00	0	529
130	103.jpg	-90	632.00	M	632	Berlin	103	1103	1	0.837025		0.837025
131	105.jpg	-90	194.00	0	194
132	105.jpg	-90	457.00	Z	457	Berlin	105	1105	2	0.424508	0.424508
133	106.jpg	-90	435.00	0	435
134	106.jpg	-90	618.00	M	618	Berlin	106	1106	1	0.703883		0.703883
135	107.jpg	-90	462.00	0	462
136	107.jpg	-90	622.00	Z	622	Berlin	107	1107	2	0.742765	0.742765
137	108.jpg	-90	293.00	0	293
138	108.jpg	-90	640.00	Z	640	Berlin	108	1108	2	0.457813	0.457813
139	109.jpg	-90	363.00	0	363
140	109.jpg	-90	622.00	M	622	Berlin	109	1109	1	0.583601		0.583601
141	110.jpg	-90	283.00	0	283
142	110.jpg	-90	474.00	Z	474	Berlin	110	1110	2	0.597046	0.597046
143	111.jpg	-90	385.00	0	385
144	111.jpg	-90	640.00	Z	640	Berlin	111	1111	2	0.601562	0.601562
145	112.jpg	-90	487.00	0	487
146	112.jpg	-90	526.00	M	526	Berlin	112	1112	1	0.925856		0.925856
147	113.jpg	-90	331.00	0	331
148	113.jpg	-90	589.00	Z	589	Berlin	113	1113	2	0.561969	0.561969
149	116.jpg	-90	355.00	0	355
150	116.jpg	-90	599.00	M	599	Berlin	116	1116	1	0.592654		0.592654
151	117.jpg	-90	294.00	0	294
152	117.jpg	-90	615.00	Z	615	Berlin	117	1117	2	0.478049	0.478049
153	118.jpg	-90	213.00	0	213
154	118.jpg	-90	639.00	Z	639	Berlin	118	1118	2	0.333333	0.333333
155	119.jpg	-90	386.00	0	386
156	119.jpg	-90	603.00	M	603	Berlin	119	1119	1	0.640133		0.640133
157	120.jpg	-90	465.00	0	465
158	120.jpg	-90	540.00	Z	540	Berlin	120	1120	2	0.861111	0.861111
159	121.jpg	-90	381.00	0	381
160	121.jpg	-90	446.00	Z	446	Berlin	121	1121	2	0.85426	0.85426
161	124.jpg	-90	406.00	0	406
162	124.jpg	-90	484.00	M	484	Berlin	124	1124	1	0.838843		0.838843
163	125.jpg	-90	339.00	0	339
164	125.jpg	-90	637.00	Z	637	Berlin	125	1125	2	0.532182	0.532182
165	127.jpg	-90	572.00	0	572
166	127.jpg	-90	753.33	Z	753.33	Berlin	127	1127	2	0.759295	0.759295
167	129.jpg	-90	409.00	0	409
168	129.jpg	-90	641.00	Z	641	Berlin	129	1129	2	0.638066	0.638066
169	131.jpg	-90	306.00	0	306
170	131.jpg	-90	610.00	Z	610	Berlin	131	1131	2	0.501639	0.501639
171	132.jpg	-90	413.00	0	413
172	132.jpg	-90	589.00	Z	589	Berlin	132	1132	2	0.701188	0.701188
173	133.jpg	-90	520.00	0	520
174	133.jpg	-90	617.00	M	617	Berlin	133	1133	1	0.842788		0.842788
175	134.jpg	-90	460.00	0	460
176	134.jpg	-90	581.00	Z	581	Berlin	134	1134	2	0.791738	0.791738
177	138.jpg	-90	286.67	0	286.67
178	138.jpg	-90	650.67	Z	650.67	Berlin	138	1138	2	0.440577	0.440577
179	140.jpg	-90	406.00	0	406
180	140.jpg	-90	552.00	M	552	Berlin	140	1140	1	0.735507		0.735507
181	145.jpg	-90	392.00	0	392
182	145.jpg	-90	640.00	Z	640	Berlin	145	1145	2	0.6125	0.6125
183	146.jpg	-90	279.00	0	279
184	146.jpg	-90	564.00	M	564	Berlin	146	1146	1	0.494681		0.494681
185	147.jpg	-90	371.00	0	371
186	147.jpg	-90	639.00	Z	639	Berlin	147	1147	2	0.580595	0.580595
187	148.jpg	-90	480.00	0	480
188	148.jpg	-90	546.00	M	546	Berlin	148	1148	1	0.879121		0.879121
189	151.jpg	-90	372.00	0	372
190	151.jpg	-90	625.00	Z	625	Berlin	151	1151	2	0.5952	0.5952
191	152.jpg	-90	401.00	0	401
192	152.jpg	-90	639.00	Z	639	Berlin	152	1152	2	0.627543	0.627543
193	153.jpg	-90	261.33	0	261.33
194	153.jpg	-90	690.67	M	690.67	Berlin	153	1153	1	0.378372		0.378372
195	154.jpg	-90	431.00	0	431
196	154.jpg	-90	553.00	Z	553	Berlin	154	1154	2	0.779385	0.779385
197	155.jpg	-90	361.00	0	361
198	155.jpg	-90	638.00	M	638	Berlin	155	1155	1	0.565831		0.565831
199	156.jpg	-90	351.00	0	351
200	156.jpg	-90	611.00	Z	611	Berlin	156	1156	2	0.574468	0.574468
201	157.jpg	-90	484.00	0	484
202	157.jpg	-90	846.67	Z	846.67	Berlin	157	1157	2	0.571651	0.571651
203	158.jpg	-90	534.00	0	534
204	158.jpg	-90	638.00	Z	638	Berlin	158	1158	2	0.836991	0.836991
205	159.jpg	-90	376.00	0	376
206	159.jpg	-90	559.00	Z	559	Berlin	159	1159	2	0.67263	0.67263
207	162.jpg	-90	446.00	0	446
208	162.jpg	-90	522.00	M	522	Berlin	162	1162	1	0.854406		0.854406
209	164.jpg	-90	430.00	0	430
210	164.jpg	-90	593.00	M	593	Berlin	164	1164	1	0.725126		0.725126
211	165.jpg	-90	320.00	0	320
212	165.jpg	-90	580.00	M	580	Berlin	165	1165	1	0.551724		0.551724
213	167.jpg	-90	155.00	0	155
214	167.jpg	-90	487.00	M	487	Berlin	167	1167	1	0.318275		0.318275
215	169.jpg	-90	606.67	0	606.67
216	169.jpg	-90	837.33	Z	837.33	Berlin	169	1169	2	0.724529	0.724529
217	170.jpg	-90	238.00	0	238
218	170.jpg	-90	549.00	Z	549	Berlin	170	1170	2	0.433515	0.433515
219	172.jpg	-90	537.00	0	537
220	172.jpg	-90	638.00	Z	638	Berlin	172	1172	2	0.841693	0.841693
221	173.jpg	-90	429.00	0	429
222	173.jpg	-90	490.00	Z	490	Berlin	173	1173	2	0.87551	0.87551
223	174.jpg	-90	262.00	0	262
224	174.jpg	-90	590.00	M	590	Berlin	174	1174	1	0.444068		0.444068
225	176.jpg	-90	462.00	0	462
226	176.jpg	-90	639.00	Z	639	Berlin	176	1176	2	0.723005	0.723005
227	177.jpg	-90	568.00	0	568
228	177.jpg	-90	610.00	Z	610	Berlin	177	1177	2	0.931148	0.931148
229	178.jpg	-90	407.00	0	407
230	178.jpg	-90	605.00	Z	605	Berlin	178	1178	2	0.672727	0.672727
231	179.jpg	-90	292.00	0	292
232	179.jpg	-90	405.00	Z	405	Berlin	179	1179	2	0.720988	0.720988
233	181.jpg	-90	303.00	0	303
234	181.jpg	-90	359.00	Z	359	Berlin	181	1181	2	0.844011	0.844011
235	185.jpg	-90	382.00	0	382
236	185.jpg	-90	640.00	Z	640	Berlin	185	1185	2	0.596875	0.596875
237	186.jpg	-90	414.00	0	414
238	186.jpg	-90	482.00	M	482	Berlin	186	1186	1	0.858921		0.858921
239	190.jpg	-90	285.33	0	285.33
240	190.jpg	-90	792.00	Z	792	Berlin	190	1190	2	0.360265	0.360265
241	193.jpg	-90	322.00	0	322
242	193.jpg	-90	561.00	M	561	Berlin	193	1193	1	0.573975		0.573975
243	195.jpg	-90	300.00	0	300
244	195.jpg	-90	580.00	Z	580	Berlin	195	1195	2	0.517241	0.517241
245	197.jpg	-90	460.00	0	460
246	197.jpg	-90	591.00	Z	591	Berlin	197	1197	2	0.778342	0.778342
247	198.jpg	-90	315.00	0	315
248	198.jpg	-90	538.00	M	538	Berlin	198	1198	1	0.585502		0.585502
249	202.jpg	-90	451.00	0	451
250	202.jpg	-90	504.00	Z	504	Berlin	202	1202	2	0.894841	0.894841
251	204.jpg	-90	287.00	0	287
252	204.jpg	-90	608.00	M	608	Berlin	204	1204	1	0.472039		0.472039
253	205.jpg	-90	421.00	0	421
254	205.jpg	-90	613.00	Z	613	Berlin	205	1205	2	0.686786	0.686786
255	207.jpg	-90	407.00	0	407
256	207.jpg	-90	557.00	Z	557	Berlin	207	1207	2	0.7307	0.7307
257	208.jpg	-90	392.00	0	392
258	208.jpg	-90	629.00	M	629	Berlin	208	1208	1	0.623211		0.623211
259	211.jpg	-90	202.00	0	202
260	211.jpg	-90	637.00	M	637	Berlin	211	1211	1	0.317111		0.317111
261	213.jpg	-90	483.00	0	483
262	213.jpg	-90	526.00	M	526	Berlin	213	1213	1	0.918251		0.918251
263	214.jpg	-90	331.00	0	331
264	214.jpg	-90	562.00	Z	562	Berlin	214	1214	2	0.588968	0.588968
265	217.jpg	-90	320.00	0	320
266	217.jpg	-90	555.00	M	555	Berlin	217	1217	1	0.576577		0.576577
267	218.jpg	-90	370.00	0	370
268	218.jpg	-90	439.00	Z	439	Berlin	218	1218	2	0.842825	0.842825
269	219.jpg	-90	165.00	0	165
270	219.jpg	-90	628.00	Z	628	Berlin	219	1219	2	0.262739	0.262739
271	220.jpg	-90	307.00	0	307
272	220.jpg	-90	390.00	Z	390	Berlin	220	1220	2	0.787179	0.787179
273	221.jpg	-90	197.00	0	197
274	221.jpg	-90	361.00	Z	361	Berlin	221	1221	2	0.545706	0.545706
275	222.jpg	-90	480.00	0	480
276	222.jpg	-90	640.00	M	640	Berlin	222	1222	1	0.75		0.75
277	223.jpg	-90	344.00	0	344
278	223.jpg	-90	640.00	Z	640	Berlin	223	1223	2	0.5375	0.5375
279	224.jpg	-90	174.00	0	174
280	224.jpg	-90	505.00	Z	505	Berlin	224	1224	2	0.344554	0.344554
281	225.jpg	-90	559.00	0	559
282	225.jpg	-90	589.00	Z	589	Berlin	225	1225	2	0.949066	0.949066
283	227.jpg	-90	521.00	0	521
284	227.jpg	-90	579.00	Z	579	Berlin	227	1227	2	0.899827	0.899827
285	228.jpg	-90	280.00	0	280
286	228.jpg	-90	641.00	Z	641	Berlin	228	1228	2	0.436817	0.436817
287	229.jpg	-90	310.00	0	310
288	229.jpg	-90	638.00	Z	638	Berlin	229	1229	2	0.485893	0.485893
289	230.jpg	-90	403.00	0	403
290	230.jpg	-90	473.00	Z	473	Berlin	230	1230	2	0.852008	0.852008
291	231.jpg	-90	417.00	0	417
292	231.jpg	-90	639.00	Z	639	Berlin	231	1231	2	0.652582	0.652582
293	232.jpg	-90	450.67	0	450.67
294	232.jpg	-90	830.67	Z	830.67	Berlin	232	1232	2	0.542538	0.542538
295	234.jpg	-90	260.00	0	260
296	234.jpg	-90	609.00	Z	609	Berlin	234	1234	2	0.426929	0.426929
297	235.jpg	-90	349.00	0	349
298	235.jpg	-90	563.00	M	563	Berlin	235	1235	1	0.619893		0.619893
299	236.jpg	-90	466.00	0	466
300	236.jpg	-90	590.00	M	590	Berlin	236	1236	1	0.789831		0.789831
301	239.jpg	-90	483.00	0	483
302	239.jpg	-90	617.00	Z	617	Berlin	239	1239	2	0.78282	0.78282
303	241.jpg	-90	312.00	0	312
304	241.jpg	-90	546.00	Z	546	Berlin	241	1241	2	0.571429	0.571429
305	242.jpg	-90	502.00	0	502
306	242.jpg	-90	530.00	M	530	Berlin	242	1242	1	0.94717		0.94717
307	243.jpg	-90	331.00	0	331
308	243.jpg	-90	520.00	M	520	Berlin	243	1243	1	0.636538		0.636538
309	244.jpg	-90	425.33	0	425.33
310	244.jpg	-90	904.00	Z	904	Berlin	244	1244	2	0.470498	0.470498
311	245.jpg	-90	334.00	0	334
312	245.jpg	-90	639.00	Z	639	Berlin	245	1245	2	0.522692	0.522692
313	246.jpg	-90	265.00	0	265
314	246.jpg	-90	593.00	Z	593	Berlin	246	1246	2	0.44688	0.44688
315	249.jpg	-90	326.00	0	326
316	249.jpg	-90	640.00	Z	640	Berlin	249	1249	2	0.509375	0.509375
317	251.jpg	-90	155.00	0	155
318	251.jpg	-90	578.00	Z	578	Berlin	251	1251	2	0.268166	0.268166
319	254.jpg	-90	490.00	0	490
320	254.jpg	-90	569.00	Z	569	Berlin	254	1254	2	0.86116	0.86116
321	255.jpg	-90	430.00	0	430
322	255.jpg	-90	612.00	M	612	Berlin	255	1255	1	0.702614		0.702614
323	256.jpg	-90	454.00	0	454
324	256.jpg	-90	595.00	M	595	Berlin	256	1256	1	0.763025		0.763025
325	257.jpg	-90	321.00	0	321
326	257.jpg	-90	617.00	M	617	Berlin	257	1257	1	0.520259		0.520259
327	258.jpg	-90	535.00	0	535
328	258.jpg	-90	640.00	Z	640	Berlin	258	1258	2	0.835938	0.835938
329	259.jpg	-90	559.00	0	559
330	259.jpg	-90	627.00	M	627	Berlin	259	1259	1	0.891547		0.891547
331	261.jpg	-90	341.00	0	341
332	261.jpg	-90	639.00	Z	639	Berlin	261	1261	2	0.533646	0.533646
333	262.jpg	-90	400.00	0	400
334	262.jpg	-90	526.00	M	526	Berlin	262	1262	1	0.760456		0.760456
335	263.jpg	-90	412.00	0	412
336	263.jpg	-90	628.00	Z	628	Berlin	263	1263	2	0.656051	0.656051
337	264.jpg	-90	399.00	0	399
338	264.jpg	-90	444.00	Z	444	Berlin	264	1264	2	0.898649	0.898649
339	266.jpg	-90	347.00	0	347
340	266.jpg	-90	637.00	Z	637	Berlin	266	1266	2	0.544741	0.544741
341	267.jpg	-90	415.00	0	415
342	267.jpg	-90	597.00	Z	597	Berlin	267	1267	2	0.695142	0.695142
343	269.jpg	-90	568.00	0	568
344	269.jpg	-90	603.00	Z	603	Berlin	269	1269	2	0.941957	0.941957
345	271.jpg	-90	423.00	0	423
346	271.jpg	-90	586.00	M	586	Berlin	271	1271	1	0.721843		0.721843
347	274.jpg	-90	396.00	0	396
348	274.jpg	-90	547.00	Z	547	Berlin	274	1274	2	0.723949	0.723949
349	276.jpg	-90	342.00	0	342
350	276.jpg	-90	496.00	M	496	Berlin	276	1276	1	0.689516		0.689516
351	282.jpg	-90	253.00	0	253
352	282.jpg	-90	403.00	M	403	Berlin	282	1282	1	0.627792		0.627792
353	283.jpg	-90	490.00	0	490
354	283.jpg	-90	562.00	M	562	Berlin	283	1283	1	0.871886		0.871886
355	285.jpg	-90	380.00	0	380
356	285.jpg	-90	638.00	Z	638	Berlin	285	1285	2	0.595611	0.595611
357	287.jpg	-90	381.00	0	381
358	287.jpg	-90	548.00	Z	548	Berlin	287	1287	2	0.695255	0.695255
359	289.jpg	-90	471.00	0	471
360	289.jpg	-90	639.00	Z	639	Berlin	289	1289	2	0.737089	0.737089
361	290.jpg	-90	442.00	0	442
362	290.jpg	-90	578.00	Z	578	Berlin	290	1290	2	0.764706	0.764706
363	291.jpg	-90	235.00	0	235
364	291.jpg	-90	433.00	M	433	Berlin	291	1291	1	0.542725		0.542725
365	292.jpg	-90	461.00	0	461
366	292.jpg	-90	603.00	Z	603	Berlin	292	1292	2	0.764511	0.764511
367	293.jpg	-90	566.00	0	566
368	293.jpg	-90	566.00	Z	566	Berlin	293	1293	2	1	1
369	294.jpg	-90	307.00	0	307
370	294.jpg	-90	569.00	M	569	Berlin	294	1294	1	0.539543		0.539543
371	295.jpg	-90	265.00	0	265
372	295.jpg	-90	462.00	Z	462	Berlin	295	1295	2	0.573593	0.573593
373	297.jpg	-90	461.00	0	461
374	297.jpg	-90	619.00	Z	619	Berlin	297	1297	2	0.74475	0.74475
375	298.jpg	-90	460.00	0	460
376	298.jpg	-90	582.00	Z	582	Berlin	298	1298	2	0.790378	0.790378
377	299.jpg	-90	455.00	0	455
378	299.jpg	-90	639.00	Z	639	Berlin	299	1299	2	0.71205	0.71205
379	300.jpg	-90	481.00	0	481
380	300.jpg	-90	581.00	Z	581	Berlin	300	1300	2	0.827883	0.827883
381	301.jpg	-90	537.00	0	537
382	301.jpg	-90	600.00	M	600	Berlin	301	1301	1	0.895		0.895
383	302.jpg	-90	520.00	0	520
384	302.jpg	-90	613.00	Z	613	Berlin	302	1302	2	0.848287	0.848287
385	304.jpg	-90	481.00	0	481
386	304.jpg	-90	592.00	Z	592	Berlin	304	1304	2	0.8125	0.8125
387	305.jpg	-90	385.00	0	385
388	305.jpg	-90	578.00	Z	578	Berlin	305	1305	2	0.66609	0.66609
389	306.jpg	-90	376.00	0	376
390	306.jpg	-90	596.00	Z	596	Berlin	306	1306	2	0.630872	0.630872
391	307.jpg	-90	345.00	0	345
392	307.jpg	-90	638.00	Z	638	Berlin	307	1307	2	0.540752	0.540752
393	308.jpg	-90	527.00	0	527
394	308.jpg	-90	610.00	Z	610	Berlin	308	1308	2	0.863934	0.863934
395	311.jpg	-90	442.67	0	442.67
396	311.jpg	-90	773.33	Z	773.33	Berlin	311	1311	2	0.572421	0.572421
397	312.jpg	-90	298.00	0	298
398	312.jpg	-90	639.00	Z	639	Berlin	312	1312	2	0.466354	0.466354
399	314.jpg	-90	435.00	0	435
400	314.jpg	-90	616.00	Z	616	Berlin	314	1314	2	0.706169	0.706169
401	318.jpg	-90	298.00	0	298
402	318.jpg	-90	628.00	Z	628	Berlin	318	1318	2	0.474522	0.474522
403	319.jpg	-90	332.00	0	332
404	319.jpg	-90	539.00	M	539	Berlin	319	1319	1	0.615955		0.615955
405	320.jpg	-90	408.00	0	408
406	320.jpg	-90	638.00	Z	638	Berlin	320	1320	2	0.639498	0.639498
407	321.jpg	-90	467.00	0	467
408	321.jpg	-90	574.00	Z	574	Berlin	321	1321	2	0.813589	0.813589
409	322.jpg	-90	451.00	0	451
410	322.jpg	-90	639.00	Z	639	Berlin	322	1322	2	0.70579	0.70579
411	324.jpg	-90	319.00	0	319
412	324.jpg	-90	526.00	Z	526	Berlin	324	1324	2	0.606464	0.606464
413	325.jpg	-90	472.00	0	472
414	325.jpg	-90	638.00	Z	638	Berlin	325	1325	2	0.739812	0.739812
415	327.jpg	-90	327.00	0	327
416	327.jpg	-90	611.00	Z	611	Berlin	327	1327	2	0.535188	0.535188
417	330.jpg	-90	390.00	0	390
418	330.jpg	-90	416.00	M	416	Berlin	330	1330	1	0.9375		0.9375
419	331.jpg	-90	326.67	0	326.67
420	331.jpg	-90	809.33	Z	809.33	Berlin	331	1331	2	0.40363	0.40363
421	332.jpg	-90	450.00	0	450
422	332.jpg	-90	582.00	M	582	Berlin	332	1332	1	0.773196		0.773196
423	333.jpg	-90	585.00	0	585
424	333.jpg	-90	640.00	Z	640	Berlin	333	1333	2	0.914062	0.914062
425	335.jpg	-90	307.00	0	307
426	335.jpg	-90	599.00	Z	599	Berlin	335	1335	2	0.512521	0.512521
427	337.jpg	-90	146.00	0	146
428	337.jpg	-90	640.00	Z	640	Berlin	337	1337	2	0.228125	0.228125
429	338.jpg	-90	432.00	0	432
430	338.jpg	-90	640.00	Z	640	Berlin	338	1338	2	0.675	0.675
431	340.jpg	-90	430.00	0	430
432	340.jpg	-90	595.00	Z	595	Berlin	340	1340	2	0.722689	0.722689
433	341.jpg	-90	277.00	0	277
434	341.jpg	-90	448.00	Z	448	Berlin	341	1341	2	0.618304	0.618304
435	343.jpg	-90	385.00	0	385
436	343.jpg	-90	627.00	Z	627	Berlin	343	1343	2	0.614035	0.614035
437	344.jpg	-90	530.00	0	530
438	344.jpg	-90	588.00	M	588	Berlin	344	1344	1	0.901361		0.901361
439	347.jpg	-90	448.00	0	448
440	347.jpg	-90	614.00	M	614	Berlin	347	1347	1	0.729642		0.729642
441	348.jpg	-90	141.00	0	141
442	348.jpg	-90	615.00	Z	615	Berlin	348	1348	2	0.229268	0.229268
443	350.jpg	-90	447.00	0	447
444	350.jpg	-90	638.00	Z	638	Berlin	350	1350	2	0.700627	0.700627
445	351.jpg	-90	269.33	0	269.33
446	351.jpg	-90	369.33	M	369.33	Berlin	351	1351	1	0.729239		0.729239
447	353.jpg	-90	418.00	0	418
448	353.jpg	-90	526.00	M	526	Berlin	353	1353	1	0.794677		0.794677
449	354.jpg	-90	489.00	0	489
450	354.jpg	-90	594.00	Z	594	Berlin	354	1354	2	0.823232	0.823232
451	355.jpg	-90	430.00	0	430
452	355.jpg	-90	641.00	M	641	Berlin	355	1355	1	0.670827		0.670827
453	356.jpg	-90	279.00	0	279
454	356.jpg	-90	636.00	Z	636	Berlin	356	1356	2	0.438679	0.438679
455	357.jpg	-90	546.00	0	546
456	357.jpg	-90	595.00	Z	595	Berlin	357	1357	2	0.917647	0.917647
457	358.jpg	-90	500.00	0	500
458	358.jpg	-90	637.00	Z	637	Berlin	358	1358	2	0.784929	0.784929
459	362.jpg	-90	263.00	0	263
460	362.jpg	-90	544.00	Z	544	Berlin	362	1362	2	0.483456	0.483456
461	363.jpg	-90	365.00	0	365
462	363.jpg	-90	621.00	Z	621	Berlin	363	1363	2	0.587762	0.587762
463	365.jpg	-90	284.00	0	284
464	365.jpg	-90	511.00	Z	511	Berlin	365	1365	2	0.555773	0.555773
465	366.jpg	-90	247.00	0	247
466	366.jpg	-90	517.00	Z	517	Berlin	366	1366	2	0.477756	0.477756
467	368.jpg	-90	584.00	0	584
468	368.jpg	-90	639.00	M	639	Berlin	368	1368	1	0.913928		0.913928
469	372.jpg	-90	220.00	0	220
470	372.jpg	-90	614.00	Z	614	Berlin	372	1372	2	0.358306	0.358306
471	373.jpg	-90	157.00	0	157
472	373.jpg	-90	591.00	M	591	Berlin	373	1373	1	0.265651		0.265651
473	376.jpg	-90	178.00	0	178
474	376.jpg	-90	256.00	M	256	Berlin	376	1376	1	0.695312		0.695312
475	378.jpg	-90	588.00	0	588
476	378.jpg	-90	637.00	Z	637	Berlin	378	1378	2	0.923077	0.923077
477	379.jpg	-90	326.00	0	326
478	379.jpg	-90	581.00	M	581	Berlin	379	1379	1	0.561102		0.561102
479	380.jpg	-90	427.00	0	427
480	380.jpg	-90	572.00	M	572	Berlin	380	1380	1	0.746503		0.746503
481	381.jpg	-90	370.67	0	370.67
482	381.jpg	-90	738.67	M	738.67	Berlin	381	1381	1	0.501807		0.501807
483	382.jpg	-90	270.00	0	270
484	382.jpg	-90	636.00	Z	636	Berlin	382	1382	2	0.424528	0.424528
485	383.jpg	-90	289.00	0	289
486	383.jpg	-90	641.00	Z	641	Berlin	383	1383	2	0.450858	0.450858
487	385.jpg	-90	495.00		495
488	385.jpg	-90	640.00	M	640	Berlin	385	1385	1	0.773438		0.773438
489	386.jpg	-90	333.00	0	333
490	386.jpg	-90	601.00	M	601	Berlin	386	1386	1	0.554077		0.554077
491	387.jpg	-90	558.00	0	558
492	387.jpg	-90	608.00	Z	608	Berlin	387	1387	2	0.917763	0.917763
493	388.jpg	-90	200.00	0	200
494	388.jpg	-90	640.00	Z	640	Berlin	388	1388	2	0.3125	0.3125
495	389.jpg	-90	339.00	0	339
496	389.jpg	-90	639.00	Z	639	Berlin	389	1389	2	0.530516	0.530516
497	390.jpg	-90	448.00	0	448
498	390.jpg	-90	591.00	Z	591	Berlin	390	1390	2	0.758037	0.758037
499	392.jpg	-90	372.00	0	372
500	392.jpg	-90	536.00	M	536	Berlin	392	1392	1	0.69403		0.69403
501	393.jpg	-90	333.00	0	333
502	393.jpg	-90	641.00	Z	641	Berlin	393	1393	2	0.519501	0.519501
503	398.jpg	-90	437.00	0	437
504	398.jpg	-90	639.00	Z	639	Berlin	398	1398	2	0.683881	0.683881
505	401.jpg	-90	347.00	0	347
506	401.jpg	-90	553.00	Z	553	Berlin	401	1401	2	0.627486	0.627486
507	402.jpg	-90	201.00	0	201
508	402.jpg	-90	639.00	Z	639	Berlin	402	1402	2	0.314554	0.314554
509	403.jpg	-90	188.00	0	188
510	403.jpg	-90	639.00	Z	639	Berlin	403	1403	2	0.29421	0.29421
511	405.jpg	-90	364.00	0	364
512	405.jpg	-90	587.00	Z	587	Berlin	405	1405	2	0.620102	0.620102
513	407.jpg	-90	387.00	0	387
514	407.jpg	-90	525.00	Z	525	Berlin	407	1407	2	0.737143	0.737143
515	408.jpg	-90	379.00	0	379
516	408.jpg	-90	527.00	M	527	Berlin	408	1408	1	0.719165		0.719165
517	410.jpg	-90	430.00	0	430
518	410.jpg	-90	622.00	M	622	Berlin	410	1410	1	0.691318		0.691318
519	411.jpg	-90	452.00	0	452
520	411.jpg	-90	623.00	M	623	Berlin	411	1411	1	0.725522		0.725522
521	413.jpg	-90	270.00	0	270
522	413.jpg	-90	468.00	Z	468	Berlin	413	1413	2	0.576923	0.576923
523	415.jpg	-90	406.00	0	406
524	415.jpg	-90	603.00	M	603	Berlin	415	1415	1	0.6733		0.6733
525	416.jpg	-90	254.00	0	254
526	416.jpg	-90	619.00	Z	619	Berlin	416	1416	2	0.410339	0.410339
527	418.jpg	-90	505.00	0	505
528	418.jpg	-90	579.00	Z	579	Berlin	418	1418	2	0.872193	0.872193
529	419.jpg	-90	257.33	0	257.33
530	419.jpg	-90	725.33	Z	725.33	Berlin	419	1419	2	0.354776	0.354776
531	421.jpg	-90	361.00	0	361
532	421.jpg	-90	575.00	M	575	Berlin	421	1421	1	0.627826		0.627826
533	422.jpg	-90	239.00	0	239
534	422.jpg	-90	585.00	Z	585	Berlin	422	1422	2	0.408547	0.408547
535	423.jpg	-90	463.00	0	463
536	423.jpg	-90	530.00	M	530	Berlin	423	1423	1	0.873585		0.873585
537	424.jpg	-90	323.00	0	323
538	424.jpg	-90	583.00	Z	583	Berlin	424	1424	2	0.554031	0.554031
539	425.jpg	-90	381.33	0	381.33
540	425.jpg	-90	742.67	Z	742.67	Berlin	425	1425	2	0.513458	0.513458
541	427.jpg	-90	150.00	0	150
542	427.jpg	-90	594.00	Z	594	Berlin	427	1427	2	0.252525	0.252525
543	428.jpg	90	281.33	0	281.33
544	428.jpg	90	364.00	M	364	Berlin	428	1428	1	0.772885		0.772885
545	429.jpg	-90	380.00	0	380
546	429.jpg	-90	621.00	Z	621	Berlin	429	1429	2	0.611916	0.611916
547	430.jpg	-90	340.00	0	340
548	430.jpg	-90	639.00	Z	639	Berlin	430	1430	2	0.532081	0.532081
549	431.jpg	-90	389.00	0	389
550	431.jpg	-90	626.00	Z	626	Berlin	431	1431	2	0.621406	0.621406
551	432.jpg	-90	146.00	0	146
552	432.jpg	-90	639.00	Z	639	Berlin	432	1432	2	0.228482	0.228482
553	434.jpg	-90	418.00	0	418
554	434.jpg	-90	639.00	Z	639	Berlin	434	1434	2	0.654147	0.654147
555	435.jpg	-90	308.00	0	308
556	435.jpg	-90	640.00	Z	640	Berlin	435	1435	2	0.48125	0.48125
557	436.jpg	-90	516.00	0	516
558	436.jpg	-90	590.00	Z	590	Berlin	436	1436	2	0.874576	0.874576
559	440.jpg	-90	333.33	0	333.33
560	440.jpg	-90	713.33	Z	713.33	Berlin	440	1440	2	0.467287	0.467287
561	441.jpg	-90	483.00	0	483
562	441.jpg	-90	638.00	Z	638	Berlin	441	1441	2	0.757053	0.757053
563	442.jpg	-90	512.00	0	512
564	442.jpg	-90	555.00	Z	555	Berlin	442	1442	2	0.922523	0.922523
565	444.jpg	-90	306.67	0	306.67
566	444.jpg	-90	604.00	M	604	Berlin	444	1444	1	0.507732		0.507732
567	445.jpg	-90	228.00	0	228
568	445.jpg	-90	640.00	Z	640	Berlin	445	1445	2	0.35625	0.35625
569	446.jpg	-90	481.33	0	481.33
570	446.jpg	-90	828.00	Z	828	Berlin	446	1446	2	0.581316	0.581316
571	447.jpg	-90	393.00	0	393
572	447.jpg	-90	603.00	Z	603	Berlin	447	1447	2	0.651741	0.651741
573	448.jpg	-90	353.00	0	353
574	448.jpg	-90	641.00	Z	641	Berlin	448	1448	2	0.550702	0.550702
575	449.jpg	-90	221.00	0	221
576	449.jpg	-90	572.00	M	572	Berlin	449	1449	1	0.386364		0.386364
577	450.jpg	-90	388.00	0	388
578	450.jpg	-90	640.00	Z	640	Berlin	450	1450	2	0.60625	0.60625
579	451.jpg	-90	232.00	0	232
580	451.jpg	-90	846.67	M	846.67	Berlin	451	1451	1	0.274015		0.274015
581	452.jpg	-90	437.00	0	437
582	452.jpg	-90	638.00	Z	638	Berlin	452	1452	2	0.684953	0.684953
583	457.jpg	-90	305.33	0	305.33
584	457.jpg	-90	692.00	Z	692	Berlin	457	1457	2	0.441228	0.441228
585	458.jpg	-90	287.00	0	287
586	458.jpg	-90	640.00	Z	640	Berlin	458	1458	2	0.448437	0.448437
587	459.jpg	-90	230.00	0	230
588	459.jpg	-90	540.00	M	540	Berlin	459	1459	1	0.425926		0.425926
589	461.jpg	-90	200.00	0	200
590	461.jpg	-90	633.00	Z	633	Berlin	461	1461	2	0.315956	0.315956
591	463.jpg	-90	235.00	0	235
592	463.jpg	-90	459.00	M	459	Berlin	463	1463	1	0.511983		0.511983
593	464.jpg	-90	306.00	0	306
594	464.jpg	-90	602.00	Z	602	Berlin	464	1464	2	0.508306	0.508306
595	467.jpg	-90	466.00	0	466
596	467.jpg	-90	602.00	M	602	Berlin	467	1467	1	0.774086		0.774086
597	469.jpg	-90	373.00	0	373
598	469.jpg	-90	388.00	M	388	Berlin	469	1469	1	0.96134		0.96134
599	470.jpg	-90	236.00	0	236
600	470.jpg	-90	638.00	Z	638	Berlin	470	1470	2	0.369906	0.369906
601	472.jpg	-90	407.00	0	407
602	472.jpg	-90	639.00	Z	639	Berlin	472	1472	2	0.636933	0.636933
603	475.jpg	-90	352.00	0	352
604	475.jpg	-90	701.33	Z	701.33	Berlin	475	1475	2	0.501904	0.501904
605	476.jpg	-90	476.00	0	476
606	476.jpg	-90	625.00	M	625	Berlin	476	1476	1	0.7616		0.7616
607	477.jpg	-90	462.00	0	462
608	477.jpg	-90	570.00	Z	570	Berlin	477	1477	2	0.810526	0.810526
609	478.jpg	-90	304.00	0	304
610	478.jpg	-90	608.00	M	608	Berlin	478	1478	1	0.5		0.5
611	479.jpg	-90	427.00	0	427
612	479.jpg	-90	576.00	Z	576	Berlin	479	1479	2	0.741319	0.741319
613	481.jpg	-90	347.00	0	347
614	481.jpg	-90	617.00	Z	617	Berlin	481	1481	2	0.562399	0.562399
615	483.jpg	-90	442.00	0	442
616	483.jpg	-90	639.00	Z	639	Berlin	483	1483	2	0.691706	0.691706
617	485.jpg	-90	280.00	0	280
618	485.jpg	-90	578.00	Z	578	Berlin	485	1485	2	0.484429	0.484429
619	486.jpg	-90	457.00	0	457
620	486.jpg	-90	638.00	M	638	Berlin	486	1486	1	0.716301		0.716301
621	490.jpg	-90	520.00	0	520
622	490.jpg	-90	608.00	Z	608	Berlin	490	1490	2	0.855263	0.855263
623	491.jpg	-90	285.00	0	285
624	491.jpg	-90	405.00	Z	405	Berlin	491	1491	2	0.703704	0.703704
625	492.jpg	-90	434.00	0	434
626	492.jpg	-90	639.00	M	639	Berlin	492	1492	1	0.679186		0.679186
627	493.jpg	-90	412.00	0	412
628	493.jpg	-90	623.00	Z	623	Berlin	493	1493	2	0.661316	0.661316
629	494.jpg	-90	223.00	0	223
630	494.jpg	-90	616.00	Z	616	Berlin	494	1494	2	0.362013	0.362013
631	495.jpg	-90	356.00	0	356
632	495.jpg	-90	598.00	Z	598	Berlin	495	1495	2	0.595318	0.595318
633	496.jpg	-90	538.00	0	538
634	496.jpg	-90	637.00	Z	637	Berlin	496	1496	2	0.844584	0.844584
635	497.jpg	-90	132.00	0	132
636	497.jpg	-90	545.00	M	545	Berlin	497	1497	1	0.242202		0.242202
637	500.jpg	-90	473.00	0	473
638	500.jpg	-90	581.00	Z	581	Berlin	500	1500	2	0.814114	0.814114
639	502.jpg	-90	288.00	0	288
640	502.jpg	-90	790.67	Z	790.67	Berlin	502	1502	2	0.364248	0.364248
641	503.jpg	-90	505.33	0	505.33
642	503.jpg	-90	725.33	Z	725.33	Berlin	503	1503	2	0.69669	0.69669
643	505.jpg	-90	410.00	0	410
644	505.jpg	-90	640.00	Z	640	Berlin	505	1505	2	0.640625	0.640625
645	506.jpg	-90	420.00	0	420
646	506.jpg	-90	640.00	Z	640	Berlin	506	1506	2	0.65625	0.65625
647	507.jpg	-90	231.00	0	231
648	507.jpg	-90	638.00	M	638	Berlin	507	1507	1	0.362069		0.362069
649	510.jpg	-90	457.33	0	457.33
650	510.jpg	-90	721.33	Z	721.33	Berlin	510	1510	2	0.634009	0.634009
651	511.jpg	-90	365.33	0	365.33
652	511.jpg	-90	708.00	Z	708	Berlin	511	1511	2	0.516003	0.516003
653	512.jpg	-90	602.00	0	602
654	512.jpg	-90	638.00	M	638	Berlin	512	1512	1	0.943574		0.943574
655	513.jpg	-90	472.00	0	472
656	513.jpg	-90	526.00	Z	526	Berlin	513	1513	2	0.897338	0.897338
657	514.jpg	-90	238.00	0	238
658	514.jpg	-90	557.00	M	557	Berlin	514	1514	1	0.427289		0.427289
659	516.jpg	-90	360.00	0	360
660	516.jpg	-90	622.00	Z	622	Berlin	516	1516	2	0.578778	0.578778
661	517.jpg	-90	639.00	0	639
662	517.jpg	-90	639.00	M	639	Berlin	517	1517	1	1		1
663	518.jpg	-90	197.33	0	197.33
664	518.jpg	-90	652.00	Z	652	Berlin	518	1518	2	0.302653	0.302653
665	520.jpg	-90	443.00	0	443
666	520.jpg	-90	638.00	Z	638	Berlin	520	1520	2	0.694357	0.694357
667	521.jpg	-90	620.00	0	620
668	521.jpg	-90	638.00	Z	638	Berlin	521	1521	2	0.971787	0.971787
669	524.jpg	-90	561.33	0	561.33
670	524.jpg	-90	857.33	Z	857.33	Berlin	524	1524	2	0.654742	0.654742
671	525.jpg	-90	329.00	0	329
672	525.jpg	-90	539.00	M	539	Berlin	525	1525	1	0.61039		0.61039
673	527.jpg	-90	302.00	0	302
674	527.jpg	-90	606.00	Z	606	Berlin	527	1527	2	0.49835	0.49835
675	528.jpg	-90	508.00	0	508
676	528.jpg	-90	639.00	Z	639	Berlin	528	1528	2	0.794992	0.794992
677	529.jpg	-90	404.00	0	404
678	529.jpg	-90	641.00	Z	641	Berlin	529	1529	2	0.630265	0.630265
679	531.jpg	-90	341.00	0	341
680	531.jpg	-90	639.00	Z	639	Berlin	531	1531	2	0.533646	0.533646
681	532.jpg	-90	327.00	0	327
682	532.jpg	-90	640.00	Z	640	Berlin	532	1532	2	0.510938	0.510938
683	535.jpg	-90	261.00	0	261
684	535.jpg	-90	638.00	Z	638	Berlin	535	1535	2	0.409091	0.409091
685	536.jpg	-90	425.00	0	425
686	536.jpg	-90	610.00	M	610	Berlin	536	1536	1	0.696721		0.696721
687	537.jpg	-90	302.00	0	302
688	537.jpg	-90	590.00	Z	590	Berlin	537	1537	2	0.511864	0.511864
689	538.jpg	-90	139.00	0	139
690	538.jpg	-90	639.00	Z	639	Berlin	538	1538	2	0.217527	0.217527
691	540.jpg	-90	471.00	0	471
692	540.jpg	-90	575.00	Z	575	Berlin	540	1540	2	0.81913	0.81913
693	543.jpg	-90	640.00	0	640
694	543.jpg	-90	640.00	M	640	Berlin	543	1543	1	1		1
695	544.jpg	-90	515.00	0	515
696	544.jpg	-90	547.00	M	547	Berlin	544	1544	1	0.941499		0.941499
697	545.jpg	-90	321.00	0	321
698	545.jpg	-90	520.00	Z	520	Berlin	545	1545	2	0.617308	0.617308
699	546.jpg	-90	247.00	0	247
700	546.jpg	-90	638.00	Z	638	Berlin	546	1546	2	0.387147	0.387147
701	547.jpg	-90	215.00	0	215
702	547.jpg	-90	483.00	M	483	Berlin	547	1547	1	0.445135		0.445135
703	549.jpg	-90	553.00	0	553
704	549.jpg	-90	640.00	Z	640	Berlin	549	1549	2	0.864062	0.864062
705	551.jpg	-90	194.00	0	194
706	551.jpg	-90	625.00	Z	625	Berlin	551	1551	2	0.3104	0.3104
707	556.jpg	-90	415.00	0	415
708	556.jpg	-90	639.00	Z	639	Berlin	556	1556	2	0.649452	0.649452
709	558.jpg	-90	268.00	0	268
710	558.jpg	-90	639.00	Z	639	Berlin	558	1558	2	0.419405	0.419405
711	559.jpg	-90	357.00	0	357
712	559.jpg	-90	529.00	Z	529	Berlin	559	1559	2	0.674858	0.674858
713	560.jpg	-90	200.00	0	200
714	560.jpg	-90	630.67	Z	630.67	Berlin	560	1560	2	0.317123	0.317123
715	561.jpg	-90	531.00	0	531
716	561.jpg	-90	598.00	Z	598	Berlin	561	1561	2	0.88796	0.88796
717	565.jpg	-90	397.00	0	397
718	565.jpg	-90	640.00	Z	640	Berlin	565	1565	2	0.620313	0.620313
719	569.jpg	-90	170.00	0	170
720	569.jpg	-90	284.00	Z	284	Berlin	569	1569	2	0.598592	0.598592
721	570.jpg	-90	281.00	0	281
722	570.jpg	-90	607.00	Z	607	Berlin	570	1570	2	0.462932	0.462932
723	571.jpg	-90	335.00	0	335
724	571.jpg	-90	637.00	Z	637	Berlin	571	1571	2	0.525903	0.525903
725	577.jpg	-90	439.00	0	439
726	577.jpg	-90	531.00	M	531	Berlin	577	1577	1	0.826742		0.826742
727	578.jpg	-90	562.00	0	562
728	578.jpg	-90	612.00	Z	612	Berlin	578	1578	2	0.918301	0.918301
729	582.jpg	-90	394.00	0	394
730	582.jpg	-90	638.00	M	638	Berlin	582	1582	1	0.617555		0.617555
731	583.jpg	-90	371.00	0	371
732	583.jpg	-90	640.00	Z	640	Berlin	583	1583	2	0.579688	0.579688
733	584.jpg	-90	369.00	0	369
734	584.jpg	-90	639.00	Z	639	Berlin	584	1584	2	0.577465	0.577465
735	585.jpg	-90	204.00	0	204
736	585.jpg	-90	639.00	Z	639	Berlin	585	1585	2	0.319249	0.319249
737	586.jpg	-90	448.00	0	448
738	586.jpg	-90	866.67	Z	866.67	Berlin	586	1586	2	0.516921	0.516921
739	587.jpg	-90	434.00	0	434
740	587.jpg	-90	624.00	M	624	Berlin	587	1587	1	0.695513		0.695513
741	588.jpg	-90	441.00	0	441
742	588.jpg	-90	607.00	M	607	Berlin	588	1588	1	0.726524		0.726524
743	589.jpg	-90	569.33	0	569.33
744	589.jpg	-90	786.67	M	786.67	Berlin	589	1589	1	0.723722		0.723722
745	590.jpg	-90	430.00	0	430
746	590.jpg	-90	640.00	Z	640	Berlin	590	1590	2	0.671875	0.671875
747	591.jpg	-90	307.00	0	307
748	591.jpg	-90	521.00	M	521	Berlin	591	1591	1	0.589251		0.589251
749	593.jpg	-90	637.00	0	637
750	593.jpg	-90	640.00	Z	640	Berlin	593	1593	2	0.995313	0.995313
751	596.jpg	-90	433.00	0	433
752	596.jpg	-90	590.00	Z	590	Berlin	596	1596	2	0.733898	0.733898
753	597.jpg	-90	282.00	0	282
754	597.jpg	-90	637.00	Z	637	Berlin	597	1597	2	0.4427	0.4427
755	598.jpg	-90	103.00	0	103
756	598.jpg	-90	621.00	Z	621	Berlin	598	1598	2	0.165862	0.165862
757	599.jpg	-90	398.00	0	398
758	599.jpg	-90	639.00	Z	639	Berlin	599	1599	2	0.622848	0.622848
759	600.jpg	-90	385.33	0	385.33
760	600.jpg	-90	868.00	Z	868	Berlin	600	1600	2	0.443929	0.443929
761	602.jpg	-90	520.00	0	520
762	602.jpg	-90	586.00	M	586	Berlin	602	1602	1	0.887372		0.887372
763	603.jpg	-90	368.00	0	368
764	603.jpg	-90	582.00	M	582	Berlin	603	1603	1	0.632302		0.632302
765	605.jpg	-90	492.00	0	492
766	605.jpg	-90	725.33	Z	725.33	Berlin	605	1605	2	0.678312	0.678312
767	606.jpg	-90	342.00	0	342
768	606.jpg	-90	610.00	Z	610	Berlin	606	1606	2	0.560656	0.560656
769	607.jpg	-90	298.00	0	298
770	607.jpg	-90	566.00	M	566	Berlin	607	1607	1	0.526502		0.526502
771	608.jpg	-90	160.00	0	160
772	608.jpg	-90	523.00	Z	523	Berlin	608	1608	2	0.305927	0.305927
773	611.jpg	-90	455.00	0	455
774	611.jpg	-90	639.00	M	639	Berlin	611	1611	1	0.71205		0.71205
775	612.jpg	-90	348.00	0	348
776	612.jpg	-90	638.00	Z	638	Berlin	612	1612	2	0.545455	0.545455
777	616.jpg	-90	579.00	0	579
778	616.jpg	-90	636.00	Z	636	Berlin	616	1616	2	0.910377	0.910377
779	617.jpg	-90	359.00	0	359
780	617.jpg	-90	640.00	M	640	Berlin	617	1617	1	0.560937		0.560937
781	618.jpg	-90	419.00	0	419
782	618.jpg	-90	639.00	Z	639	Berlin	618	1618	2	0.655712	0.655712
783	619.jpg	-90	297.00	0	297
784	619.jpg	-90	544.00	Z	544	Berlin	619	1619	2	0.545956	0.545956
785	620.jpg	-90	314.00	0	314
786	620.jpg	-90	569.00	Z	569	Berlin	620	1620	2	0.551845	0.551845
787	621.jpg	-90	450.00	0	450
788	621.jpg	-90	639.00	Z	639	Berlin	621	1621	2	0.704225	0.704225
789	622.jpg	-90	380.00	0	380
790	622.jpg	-90	638.00	Z	638	Berlin	622	1622	2	0.595611	0.595611
791	623.jpg	-90	366.00	0	366
792	623.jpg	-90	638.00	Z	638	Berlin	623	1623	2	0.573668	0.573668
793	628.jpg	-90	223.00	0	223
794	628.jpg	-90	558.00	Z	558	Berlin	628	1628	2	0.399642	0.399642
795	630.jpg	-90	263.00	0	263
796	630.jpg	-90	639.00	Z	639	Berlin	630	1630	2	0.411581	0.411581
797	631.jpg	-90	296.00	0	296
798	631.jpg	-90	590.00	M	590	Berlin	631	1631	1	0.501695		0.501695
799	632.jpg	-90	287.00	0	287
800	632.jpg	-90	563.00	Z	563	Berlin	632	1632	2	0.509769	0.509769
801	635.jpg	-90	388.00	0	388
802	635.jpg	-90	554.00	Z	554	Berlin	635	1635	2	0.700361	0.700361
803	636.jpg	-90	155.00	0	155
804	636.jpg	-90	639.00	Z	639	Berlin	636	1636	2	0.242567	0.242567
805	637.jpg	-90	361.00	0	361
806	637.jpg	-90	583.00	M	583	Berlin	637	1637	1	0.619211		0.619211

## Sheet: Transfer to SPSS
ID	sex	FaceismIndeks
1002	2	0.743816
1003	2	0.526846
1005	2	0.591549
1006	2	0.757576
1008	1	0.630705
1010	1	0.760589
1014	2	0.361526
1015	1	0.432217
1017	2	0.416127
1019	1	0.494333
1021	1	0.637607
1022	1	0.266244
1025	2	0.332813
1027	2	0.209703
1028	2	0.502334
1031	2	0.4297
1033	2	0.388106
1034	1	0.774368
1035	1	0.610619
1036	2	0.575
1037	2	0.545455
1039	1	0.541237
1040	1	0.742958
1041	2	0.408163
1042	2	0.927711
1043	2	0.912363
1045	2	0.847525
1046	2	0.833856
1048	2	0.821306
1049	2	0.464502
1052	1	0.8482
1054	1	0.68784
1055	2	0.5952
1057	1	0.796327
1058	1	0.404175
1059	2	0.43036
1060	2	0.450549
1063	2	0.703358
1064	2	0.671384
1066	1	0.8125
1067	2	0.511029
1068	1	0.782374
1069	2	0.872633
1070	2	0.467982
1074	2	0.667247
1075	2	0.735955
1077	1	0.704688
1078	2	0.367909
1080	1	0.826511
1082	2	0.64527
1083	2	0.482812
1084	2	0.41433
1085	2	0.855422
1087	1	0.807018
1088	2	0.519544
1089	1	0.522527
1090	1	1
1092	2	0.517588
1093	2	0.790625
1094	2	0.615987
1096	1	1
1100	1	0.450325
1101	1	0.51664
1102	1	0.627993
1103	1	0.837025
1105	2	0.424508
1106	1	0.703883
1107	2	0.742765
1108	2	0.457813
1109	1	0.583601
1110	2	0.597046
1111	2	0.601562
1112	1	0.925856
1113	2	0.561969
1116	1	0.592654
1117	2	0.478049
1118	2	0.333333
1119	1	0.640133
1120	2	0.861111
1121	2	0.85426
1124	1	0.838843
1125	2	0.532182
1127	2	0.759295
1129	2	0.638066
1131	2	0.501639
1132	2	0.701188
1133	1	0.842788
1134	2	0.791738
1138	2	0.440577
1140	1	0.735507
1145	2	0.6125
1146	1	0.494681
1147	2	0.580595
1148	1	0.879121
1151	2	0.5952
1152	2	0.627543
1153	1	0.378372
1154	2	0.779385
1155	1	0.565831
1156	2	0.574468
1157	2	0.571651
1158	2	0.836991
1159	2	0.67263
1162	1	0.854406
1164	1	0.725126
1165	1	0.551724
1167	1	0.318275
1169	2	0.724529
1170	2	0.433515
1172	2	0.841693
1173	2	0.87551
1174	1	0.444068
1176	2	0.723005
1177	2	0.931148
1178	2	0.672727
1179	2	0.720988
1181	2	0.844011
1185	2	0.596875
1186	1	0.858921
1190	2	0.360265
1193	1	0.573975
1195	2	0.517241
1197	2	0.778342
1198	1	0.585502
1202	2	0.894841
1204	1	0.472039
1205	2	0.686786
1207	2	0.7307
1208	1	0.623211
1211	1	0.317111
1213	1	0.918251
1214	2	0.588968
1217	1	0.576577
1218	2	0.842825
1219	2	0.262739
1220	2	0.787179
1221	2	0.545706
1222	1	0.75
1223	2	0.5375
1224	2	0.344554
1225	2	0.949066
1227	2	0.899827
1228	2	0.436817
1229	2	0.485893
1230	2	0.852008
1231	2	0.652582
1232	2	0.542538
1234	2	0.426929
1235	1	0.619893
1236	1	0.789831
1239	2	0.78282
1241	2	0.571429
1242	1	0.94717
1243	1	0.636538
1244	2	0.470498
1245	2	0.522692
1246	2	0.44688
1249	2	0.509375
1251	2	0.268166
1254	2	0.86116
1255	1	0.702614
1256	1	0.763025
1257	1	0.520259
1258	2	0.835938
1259	1	0.891547
1261	2	0.533646
1262	1	0.760456
1263	2	0.656051
1264	2	0.898649
1266	2	0.544741
1267	2	0.695142
1269	2	0.941957
1271	1	0.721843
1274	2	0.723949
1276	1	0.689516
1282	1	0.627792
1283	1	0.871886
1285	2	0.595611
1287	2	0.695255
1289	2	0.737089
1290	2	0.764706
1291	1	0.542725
1292	2	0.764511
1293	2	1
1294	1	0.539543
1295	2	0.573593
1297	2	0.74475
1298	2	0.790378
1299	2	0.71205
1300	2	0.827883
1301	1	0.895
1302	2	0.848287
1304	2	0.8125
1305	2	0.66609
1306	2	0.630872
1307	2	0.540752
1308	2	0.863934
1311	2	0.572421
1312	2	0.466354
1314	2	0.706169
1318	2	0.474522
1319	1	0.615955
1320	2	0.639498
1321	2	0.813589
1322	2	0.70579
1324	2	0.606464
1325	2	0.739812
1327	2	0.535188
1330	1	0.9375
1331	2	0.40363
1332	1	0.773196
1333	2	0.914062
1335	2	0.512521
1337	2	0.228125
1338	2	0.675
1340	2	0.722689
1341	2	0.618304
1343	2	0.614035
1344	1	0.901361
1347	1	0.729642
1348	2	0.229268
1350	2	0.700627
1351	1	0.729239
1353	1	0.794677
1354	2	0.823232
1355	1	0.670827
1356	2	0.438679
1357	2	0.917647
1358	2	0.784929
1362	2	0.483456
1363	2	0.587762
1365	2	0.555773
1366	2	0.477756
1368	1	0.913928
1372	2	0.358306
1373	1	0.265651
1376	1	0.695312
1378	2	0.923077
1379	1	0.561102
1380	1	0.746503
1381	1	0.501807
1382	2	0.424528
1383	2	0.450858
1385	1	0.773438
1386	1	0.554077
1387	2	0.917763
1388	2	0.3125
1389	2	0.530516
1390	2	0.758037
1392	1	0.69403
1393	2	0.519501
1398	2	0.683881
1401	2	0.627486
1402	2	0.314554
1403	2	0.29421
1405	2	0.620102
1407	2	0.737143
1408	1	0.719165
1410	1	0.691318
1411	1	0.725522
1413	2	0.576923
1415	1	0.6733
1416	2	0.410339
1418	2	0.872193
1419	2	0.354776
1421	1	0.627826
1422	2	0.408547
1423	1	0.873585
1424	2	0.554031
1425	2	0.513458
1427	2	0.252525
1428	1	0.772885
1429	2	0.611916
1430	2	0.532081
1431	2	0.621406
1432	2	0.228482
1434	2	0.654147
1435	2	0.48125
1436	2	0.874576
1440	2	0.467287
1441	2	0.757053
1442	2	0.922523
1444	1	0.507732
1445	2	0.35625
1446	2	0.581316
1447	2	0.651741
1448	2	0.550702
1449	1	0.386364
1450	2	0.60625
1451	1	0.274015
1452	2	0.684953
1457	2	0.441228
1458	2	0.448437
1459	1	0.425926
1461	2	0.315956
1463	1	0.511983
1464	2	0.508306
1467	1	0.774086
1469	1	0.96134
1470	2	0.369906
1472	2	0.636933
1475	2	0.501904
1476	1	0.7616
1477	2	0.810526
1478	1	0.5
1479	2	0.741319
1481	2	0.562399
1483	2	0.691706
1485	2	0.484429
1486	1	0.716301
1490	2	0.855263
1491	2	0.703704
1492	1	0.679186
1493	2	0.661316
1494	2	0.362013
1495	2	0.595318
1496	2	0.844584
1497	1	0.242202
1500	2	0.814114
1502	2	0.364248
1503	2	0.69669
1505	2	0.640625
1506	2	0.65625
1507	1	0.362069
1510	2	0.634009
1511	2	0.516003
1512	1	0.943574
1513	2	0.897338
1514	1	0.427289
1516	2	0.578778
1517	1	1
1518	2	0.302653
1520	2	0.694357
1521	2	0.971787
1524	2	0.654742
1525	1	0.61039
1527	2	0.49835
1528	2	0.794992
1529	2	0.630265
1531	2	0.533646
1532	2	0.510938
1535	2	0.409091
1536	1	0.696721
1537	2	0.511864
1538	2	0.217527
1540	2	0.81913
1543	1	1
1544	1	0.941499
1545	2	0.617308
1546	2	0.387147
1547	1	0.445135
1549	2	0.864062
1551	2	0.3104
1556	2	0.649452
1558	2	0.419405
1559	2	0.674858
1560	2	0.317123
1561	2	0.88796
1565	2	0.620313
1569	2	0.598592
1570	2	0.462932
1571	2	0.525903
1577	1	0.826742
1578	2	0.918301
1582	1	0.617555
1583	2	0.579688
1584	2	0.577465
1585	2	0.319249
1586	2	0.516921
1587	1	0.695513
1588	1	0.726524
1589	1	0.723722
1590	2	0.671875
1591	1	0.589251
1593	2	0.995313
1596	2	0.733898
1597	2	0.4427
1598	2	0.165862
1599	2	0.622848
1600	2	0.443929
1602	1	0.887372
1603	1	0.632302
1605	2	0.678312
1606	2	0.560656
1607	1	0.526502
1608	2	0.305927
1611	1	0.71205
1612	2	0.545455
1616	2	0.910377
1617	1	0.560937
1618	2	0.655712
1619	2	0.545956
1620	2	0.551845
1621	2	0.704225
1622	2	0.595611
1623	2	0.573668
1628	2	0.399642
1630	2	0.411581
1631	1	0.501695
1632	2	0.509769
1635	2	0.700361
1636	2	0.242567
1637	1	0.619211
