# Supplementary material for: Revealing faces: Gender and cultural differences in facial prominence of selfies
Source: PLoS One. 2018 Oct 31;13(10):e0205893. doi: 10.1371/journal.pone.0205893 (PMC6209219; doi:10.1371/journal.pone.0205893)
Supplement: S3 File — (XLSX) [file pone.0205893.s003.xlsx]

## Sheet: ResultsLondon
city	London		all	408						faceism	0.530591	0.579016
code	3		male	130	coded as M						Z	M
			female	278	coded as Z						278	130
	Label	Angle	Length	sex	measurement	City	city sample ID	ID	sex ID	FaceismIndeks	M	Z
1	London (1).jpg	-90	501.00	0	501
2	London (1).jpg	-90	639.00	Z	639	London	1	3001	2	0.784038	0.784038
3	London (100).jpg	-90	267.00	0	267
4	London (100).jpg	-90	639.00	Z	639	London	100	3100	2	0.41784	0.41784
5	London (101).jpg	-90	377.00	0	377
6	London (101).jpg	-90	473.00	Z	473	London	101	3101	2	0.79704	0.79704
7	London (102).jpg	-90	282.00	0	282
8	London (102).jpg	-90	428.00	M	428	London	102	3102	1	0.658879		0.658879
9	London (104).jpg	-90	271.00	0	271
10	London (104).jpg	-90	600.00	M	600	London	104	3104	1	0.451667		0.451667
11	London (105).jpg	-90	279.00	0	279
12	London (105).jpg	-90	409.00	M	409	London	105	3105	1	0.682152		0.682152
13	London (107).jpg	-90	342.00	0	342
14	London (107).jpg	-90	537.00	Z	537	London	107	3107	2	0.636872	0.636872
15	London (108).jpg	-90	363.00	0	363
16	London (108).jpg	-90	640.00	Z	640	London	108	3108	2	0.567187	0.567187
17	London (109).jpg	-90	401.33	0	401.33
18	London (109).jpg	-90	636.00	M	636	London	109	3109	1	0.631022		0.631022
19	London (11).jpg	-90	359.00	0	359
20	London (11).jpg	-90	478.00	M	478	London	11	3011	1	0.751046		0.751046
21	London (110).jpg	-90	389.00	0	389
22	London (110).jpg	-90	639.00	Z	639	London	110	3110	2	0.608764	0.608764
23	London (111).jpg	-90	487.00	0	487
24	London (111).jpg	-90	559.00	Z	559	London	111	3111	2	0.871199	0.871199
25	London (112).jpg	-90	85.00	0	85
26	London (112).jpg	-90	520.00	Z	520	London	112	3112	2	0.163462	0.163462
27	London (115).jpg	-90	247.00	0	247
28	London (115).jpg	-90	640.00	Z	640	London	115	3115	2	0.385937	0.385937
29	London (116).jpg	-90	258.00	0	258
30	London (116).jpg	-90	606.00	Z	606	London	116	3116	2	0.425743	0.425743
31	London (118).jpg	-90	259.00	0	259
32	London (118).jpg	-90	518.00	M	518	London	118	3118	1	0.5		0.5
33	London (119).jpg	-90	278.00	0	278
34	London (119).jpg	-90	480.00	Z	480	London	119	3119	2	0.579167	0.579167
35	London (121).jpg	-90	144.00	0	144
36	London (121).jpg	-90	348.00	M	348	London	121	3121	1	0.413793		0.413793
37	London (122).jpg	-90	335.00	0	335
38	London (122).jpg	-90	640.00	Z	640	London	122	3122	2	0.523438	0.523438
39	London (123).jpg	-90	332.00	0	332
40	London (123).jpg	-90	728.00	M	728	London	123	3123	1	0.456044		0.456044
41	London (125).jpg	-90	182.00	0	182
42	London (125).jpg	-90	478.00	Z	478	London	125	3125	2	0.380753	0.380753
43	London (126).jpg	-90	244.00	0	244
44	London (126).jpg	-90	641.00	Z	641	London	126	3126	2	0.380655	0.380655
45	London (127).jpg	-90	340.00	0	340
46	London (127).jpg	-90	514.00	Z	514	London	127	3127	2	0.661479	0.661479
47	London (129).jpg	-90	416.00	0	416
48	London (129).jpg	-90	614.00	Z	614	London	129	3129	2	0.677524	0.677524
49	London (130).jpg	-90	445.00	0	445
50	London (130).jpg	-90	637.00	Z	637	London	130	3130	2	0.698587	0.698587
51	London (131).jpg	-90	328.00	0	328
52	London (131).jpg	-90	640.00	Z	640	London	131	3131	2	0.5125	0.5125
53	London (132).jpg	-90	166.00	0	166
54	London (132).jpg	-90	614.00	M	614	London	132	3132	1	0.270358		0.270358
55	London (135).jpg	-90	121.00	0	121
56	London (135).jpg	-90	454.00	Z	454	London	135	3135	2	0.26652	0.26652
57	London (138).jpg	-90	490.00	0	490
58	London (138).jpg	-90	561.00	M	561	London	138	3138	1	0.87344		0.87344
59	London (139).jpg	-90	402.00	0	402
60	London (139).jpg	-90	640.00	Z	640	London	139	3139	2	0.628125	0.628125
61	London (14).jpg	-90	443.00	0	443
62	London (14).jpg	-90	639.00	Z	639	London	14	3014	2	0.693271	0.693271
63	London (140).jpg	-90	87.00	0	87
64	London (140).jpg	-90	636.00	Z	636	London	140	3140	2	0.136792	0.136792
65	London (141).jpg	-90	261.00	0	261
66	London (141).jpg	-90	539.00	M	539	London	141	3141	1	0.48423		0.48423
67	London (142).jpg	-90	496.00	0	496
68	London (142).jpg	-90	589.00	M	589	London	142	3142	1	0.842105		0.842105
69	London (144).jpg	-90	329.00	0	329
70	London (144).jpg	-90	639.00	Z	639	London	144	3144	2	0.514867	0.514867
71	London (147).jpg	-90	262.00	0	262
72	London (147).jpg	-90	467.00	Z	467	London	147	3147	2	0.561028	0.561028
73	London (148).jpg	-90	340.00	0	340
74	London (148).jpg	-90	640.00	Z	640	London	148	3148	2	0.53125	0.53125
75	London (149).jpg	-90	460.00	0	460
76	London (149).jpg	-90	638.00	M	638	London	149	3149	1	0.721003		0.721003
77	London (15).jpg	-90	262.00	0	262
78	London (15).jpg	-90	569.00	M	569	London	15	3015	1	0.460457		0.460457
79	London (150).jpg	-90	184.00	0	184
80	London (150).jpg	-90	649.00	M	649	London	150	3150	1	0.283513		0.283513
81	London (151).jpg	-90	270.00	0	270
82	London (151).jpg	-90	558.00	M	558	London	151	3151	1	0.483871		0.483871
83	London (153).jpg	-90	432.00	0	432
84	London (153).jpg	-90	637.00	Z	637	London	153	3153	2	0.678179	0.678179
85	London (154).jpg	-90	173.00	0	173
86	London (154).jpg	-90	568.00	Z	568	London	154	3154	2	0.304577	0.304577
87	London (156).jpg	-90	445.00	0	445
88	London (156).jpg	-90	638.00	M	638	London	156	3156	1	0.697492		0.697492
89	London (158).jpg	-90	496.00	0	496
90	London (158).jpg	-90	639.00	Z	639	London	158	3158	2	0.776213	0.776213
91	London (16).jpg	-90	407.00	0	407
92	London (16).jpg	-90	640.00	M	640	London	16	3016	1	0.635938		0.635938
93	London (161).jpg	-90	178.67	0	178.67
94	London (161).jpg	-90	589.33	Z	589.33	London	161	3161	2	0.303175	0.303175
95	London (162).jpg	-90	353.00	0	353
96	London (162).jpg	-90	638.00	Z	638	London	162	3162	2	0.553292	0.553292
97	London (164).jpg	-90	376.00	0	376
98	London (164).jpg	-90	639.00	Z	639	London	164	3164	2	0.588419	0.588419
99	London (167).jpg	-90	245.00	0	245
100	London (167).jpg	-90	515.00	Z	515	London	167	3167	2	0.475728	0.475728
101	London (169).jpg	-90	392.00	0	392
102	London (169).jpg	-90	601.00	Z	601	London	169	3169	2	0.652246	0.652246
103	London (170).jpg	-90	332.00	0	332
104	London (170).jpg	-90	605.00	M	605	London	170	3170	1	0.54876		0.54876
105	London (172).jpg	-90	445.00	0	445
106	London (172).jpg	-90	593.00	Z	593	London	172	3172	2	0.750422	0.750422
107	London (174).jpg	-90	158.00	0	158
108	London (174).jpg	-90	627.00	Z	627	London	174	3174	2	0.251994	0.251994
109	London (175).jpg	-90	321.00	0	321
110	London (175).jpg	-90	600.00	Z	600	London	175	3175	2	0.535	0.535
111	London (178).jpg	-90	120.00	0	120
112	London (178).jpg	-90	530.00	M	530	London	178	3178	1	0.226415		0.226415
113	London (179).jpg	-90	388.00	0	388
114	London (179).jpg	-90	611.00	Z	611	London	179	3179	2	0.635025	0.635025
115	London (18).jpg	-90	400.00	0	400
116	London (18).jpg	-90	676.00	M	676	London	18	3018	1	0.591716		0.591716
117	London (180).jpg	-90	304.00	0	304
118	London (180).jpg	-90	611.00	Z	611	London	180	3180	2	0.497545	0.497545
119	London (185).jpg	-90	128.00	0	128
120	London (185).jpg	-90	584.00	Z	584	London	185	3185	2	0.219178	0.219178
121	London (187).jpg	-90	558.00	0	558
122	London (187).jpg	-90	601.00	M	601	London	187	3187	1	0.928453		0.928453
123	London (188).jpg	-90	373.00	0	373
124	London (188).jpg	-90	593.00	M	593	London	188	3188	1	0.629005		0.629005
125	London (189).jpg	-90	392.00	0	392
126	London (189).jpg	-90	772.00	Z	772	London	189	3189	2	0.507772	0.507772
127	London (19).jpg	-90	110.00	0	110
128	London (19).jpg	-90	640.00	Z	640	London	19	3019	2	0.171875	0.171875
129	London (190).jpg	-90	356.00	0	356
130	London (190).jpg	-90	639.00	Z	639	London	190	3190	2	0.557121	0.557121
131	London (193).jpg	-90	333.33	0	333.33
132	London (193).jpg	-90	700.00	Z	700	London	193	3193	2	0.476186	0.476186
133	London (194).jpg	-90	290.00	0	290
134	London (194).jpg	-90	640.00	Z	640	London	194	3194	2	0.453125	0.453125
135	London (199).jpg	-90	321.00	0	321
136	London (199).jpg	-90	478.00	Z	478	London	199	3199	2	0.671548	0.671548
137	London (200).jpg	-90	298.00	0	298
138	London (200).jpg	-90	639.00	Z	639	London	200	3200	2	0.466354	0.466354
139	London (202).jpg	-90	262.67	0	262.67
140	London (202).jpg	-90	768.00	Z	768	London	202	3202	2	0.342018	0.342018
141	London (203).jpg	-90	247.00	0	247
142	London (203).jpg	-90	563.00	Z	563	London	203	3203	2	0.438721	0.438721
143	London (205).jpg	-90	302.00	0	302
144	London (205).jpg	-90	639.00	Z	639	London	205	3205	2	0.472613	0.472613
145	London (206).jpg	-90	571.00	0	571
146	London (206).jpg	-90	640.00	M	640	London	206	3206	1	0.892188		0.892188
147	London (207).jpg	-90	423.00	0	423
148	London (207).jpg	-90	509.00	M	509	London	207	3207	1	0.831041		0.831041
149	London (208).jpg	-90	383.00	0	383
150	London (208).jpg	-90	640.00	Z	640	London	208	3208	2	0.598437	0.598437
151	London (210).jpg	-90	302.00	0	302
152	London (210).jpg	-90	581.00	M	581	London	210	3210	1	0.519793		0.519793
153	London (212).jpg	-90	81.00	0	81
154	London (212).jpg	-90	607.00	Z	607	London	212	3212	2	0.133443	0.133443
155	London (213).jpg	-90	438.67	0	438.67
156	London (213).jpg	-90	690.67	M	690.67	London	213	3213	1	0.635137		0.635137
157	London (214).jpg	-90	271.00	0	271
158	London (214).jpg	-90	640.00	Z	640	London	214	3214	2	0.423438	0.423438
159	London (216).jpg	-90	168.00	0	168
160	London (216).jpg	-90	606.00	M	606	London	216	3216	1	0.277228		0.277228
161	London (217).jpg	-90	225.33	0	225.33
162	London (217).jpg	-90	589.33	Z	589.33	London	217	3217	2	0.382349	0.382349
163	London (218).jpg	-90	331.00	0	331
164	London (218).jpg	-90	639.00	Z	639	London	218	3218	2	0.517997	0.517997
165	London (22).jpg	-90	103.00	0	103
166	London (22).jpg	-90	552.00	Z	552	London	22	3022	2	0.186594	0.186594
167	London (221).jpg	-90	229.00	0	229
168	London (221).jpg	-90	479.00	Z	479	London	221	3221	2	0.478079	0.478079
169	London (222).jpg	-90	181.00	0	181
170	London (222).jpg	-90	584.00	M	584	London	222	3222	1	0.309932		0.309932
171	London (223).jpg	-90	501.00	0	501
172	London (223).jpg	-90	639.00	Z	639	London	223	3223	2	0.784038	0.784038
173	London (224).jpg	-90	344.00	0	344
174	London (224).jpg	-90	640.00	M	640	London	224	3224	1	0.5375		0.5375
175	London (225).jpg	-90	202.00	0	202
176	London (225).jpg	-90	415.00	Z	415	London	225	3225	2	0.486747	0.486747
177	London (226).jpg	-90	426.67	0	426.67
178	London (226).jpg	-90	862.67	Z	862.67	London	226	3226	2	0.494592	0.494592
179	London (228).jpg	-90	366.00	0	366
180	London (228).jpg	-90	639.00	Z	639	London	228	3228	2	0.57277	0.57277
181	London (229).jpg	-90	272.00	0	272
182	London (229).jpg	-90	641.00	Z	641	London	229	3229	2	0.424337	0.424337
183	London (23).jpg	-90	359.00	0	359
184	London (23).jpg	-90	638.00	Z	638	London	23	3023	2	0.562696	0.562696
185	London (231).jpg	-90	421.00	0	421
186	London (231).jpg	-90	638.00	Z	638	London	231	3231	2	0.659875	0.659875
187	London (233).jpg	-90	412.00	0	412
188	London (233).jpg	-90	600.00	Z	600	London	233	3233	2	0.686667	0.686667
189	London (235).jpg	-90	234.67	0	234.67
190	London (235).jpg	-90	808.00	Z	808	London	235	3235	2	0.290433	0.290433
191	London (236).jpg	-90	356.00	0	356
192	London (236).jpg	-90	616.00	Z	616	London	236	3236	2	0.577922	0.577922
193	London (237).jpg	-90	129.33	0	129.33
194	London (237).jpg	-90	676.00	Z	676	London	237	3237	2	0.191317	0.191317
195	London (238).jpg	-90	431.00	0	431
196	London (238).jpg	-90	617.00	Z	617	London	238	3238	2	0.698541	0.698541
197	London (240).jpg	-90	238.00	0	238
198	London (240).jpg	-90	331.00	Z	331	London	240	3240	2	0.719033	0.719033
199	London (241).jpg	-90	307.00	0	307
200	London (241).jpg	-90	615.00	Z	615	London	241	3241	2	0.499187	0.499187
201	London (242).jpg	-90	434.00	0	434
202	London (242).jpg	-90	548.00	M	548	London	242	3242	1	0.791971		0.791971
203	London (245).jpg	-90	129.33	0	129.33
204	London (245).jpg	-90	678.67	Z	678.67	London	245	3245	2	0.190564	0.190564
205	London (247).jpg	-90	639.00	0	639
206	London (247).jpg	-90	639.00	Z	639	London	247	3247	2	1	1
207	London (248).jpg	-90	90.00	0	90
208	London (248).jpg	-90	443.00	Z	443	London	248	3248	2	0.20316	0.20316
209	London (249).jpg	-90	409.00	0	409
210	London (249).jpg	-90	603.00	M	603	London	249	3249	1	0.678275		0.678275
211	London (250).jpg	-90	300.00	0	300
212	London (250).jpg	-90	628.00	Z	628	London	250	3250	2	0.477707	0.477707
213	London (253).jpg	-90	258.00	0	258
214	London (253).jpg	-90	570.00	Z	570	London	253	3253	2	0.452632	0.452632
215	London (255).jpg	-90	345.00	0	345
216	London (255).jpg	-90	479.00	Z	479	London	255	3255	2	0.720251	0.720251
217	London (258).jpg	-90	169.00	0	169
218	London (258).jpg	-90	641.00	M	641	London	258	3258	1	0.263651		0.263651
219	London (260).jpg	-90	520.00	0	520
220	London (260).jpg	-90	601.00	M	601	London	260	3260	1	0.865225		0.865225
221	London (261).jpg	-90	379.00	0	379
222	London (261).jpg	-90	564.00	Z	564	London	261	3261	2	0.671986	0.671986
223	London (264).jpg	-90	451.00	0	451
224	London (264).jpg	-90	584.00	Z	584	London	264	3264	2	0.77226	0.77226
225	London (265).jpg	-90	411.00	0	411
226	London (265).jpg	-90	573.00	Z	573	London	265	3265	2	0.717277	0.717277
227	London (266).jpg	-90	219.00	0	219
228	London (266).jpg	-90	577.00	Z	577	London	266	3266	2	0.379549	0.379549
229	London (268).jpg	-90	321.00	0	321
230	London (268).jpg	-90	462.00	M	462	London	268	3268	1	0.694805		0.694805
231	London (270).jpg	-90	495.00	0	495
232	London (270).jpg	-90	639.00	Z	639	London	270	3270	2	0.774648	0.774648
233	London (271).jpg	-90	360.00	0	360
234	London (271).jpg	-90	637.00	Z	637	London	271	3271	2	0.565149	0.565149
235	London (272).jpg	-90	427.00	0	427
236	London (272).jpg	-90	639.00	Z	639	London	272	3272	2	0.668232	0.668232
237	London (273).jpg	-90	354.00	0	354
238	London (273).jpg	-90	486.00	Z	486	London	273	3273	2	0.728395	0.728395
239	London (274).jpg	-90	275.00	0	275
240	London (274).jpg	-90	584.00	M	584	London	274	3274	1	0.47089		0.47089
241	London (275).jpg	-90	377.00	0	377
242	London (275).jpg	-90	639.00	Z	639	London	275	3275	2	0.589984	0.589984
243	London (276).jpg	-90	369.00	0	369
244	London (276).jpg	-90	479.00	Z	479	London	276	3276	2	0.770355	0.770355
245	London (278).jpg	-90	419.00	0	419
246	London (278).jpg	-90	478.00	Z	478	London	278	3278	2	0.876569	0.876569
247	London (281).jpg	-90	318.67	0	318.67
248	London (281).jpg	-90	785.33	Z	785.33	London	281	3281	2	0.405778	0.405778
249	London (282).jpg	-90	80.00	0	80
250	London (282).jpg	-90	386.00	Z	386	London	282	3282	2	0.207254	0.207254
251	London (283).jpg	-90	387.00	0	387
252	London (283).jpg	-90	440.00	Z	440	London	283	3283	2	0.879545	0.879545
253	London (284).jpg	-90	243.00	0	243
254	London (284).jpg	-90	319.00	Z	319	London	284	3284	2	0.761755	0.761755
255	London (287).jpg	-90	362.00	0	362
256	London (287).jpg	-90	595.00	Z	595	London	287	3287	2	0.608403	0.608403
257	London (288).jpg	-90	471.00	0	471
258	London (288).jpg	-90	601.00	M	601	London	288	3288	1	0.783694		0.783694
259	London (289).jpg	-90	541.00	0	541
260	London (289).jpg	-90	638.00	Z	638	London	289	3289	2	0.847962	0.847962
261	London (29).jpg	-90	300.00	0	300
262	London (29).jpg	-90	544.00	Z	544	London	29	3029	2	0.551471	0.551471
263	London (291).jpg	-90	466.67	0	466.67
264	London (291).jpg	-90	829.33	Z	829.33	London	291	3291	2	0.562707	0.562707
265	London (292).jpg	-90	269.00	0	269
266	London (292).jpg	-90	641.00	Z	641	London	292	3292	2	0.419657	0.419657
267	London (293).jpg	-90	370.00	0	370
268	London (293).jpg	-90	600.00	Z	600	London	293	3293	2	0.616667	0.616667
269	London (295).jpg	-90	288.00	0	288
270	London (295).jpg	-90	782.67	Z	782.67	London	295	3295	2	0.367971	0.367971
271	London (296).jpg	-90	598.00	0	598
272	London (296).jpg	-90	639.00	Z	639	London	296	3296	2	0.935837	0.935837
273	London (297).jpg	-90	182.00	0	182
274	London (297).jpg	-90	595.00	M	595	London	297	3297	1	0.305882		0.305882
275	London (298).jpg	-90	377.00	0	377
276	London (298).jpg	-90	575.00	M	575	London	298	3298	1	0.655652		0.655652
277	London (3).jpg	-90	427.00	0	427
278	London (3).jpg	-90	461.00	Z	461	London	3	3003	2	0.926247	0.926247
279	London (30).jpg	-90	492.00	0	492
280	London (30).jpg	-90	637.00	Z	637	London	30	3030	2	0.77237	0.77237
281	London (300).jpg	-90	200.00	0	200
282	London (300).jpg	-90	479.00	Z	479	London	300	3300	2	0.417537	0.417537
283	London (301).jpg	-90	261.00	0	261
284	London (301).jpg	-90	520.00	M	520	London	301	3301	1	0.501923		0.501923
285	London (302).jpg	-90	357.33	0	357.33
286	London (302).jpg	-90	722.67	Z	722.67	London	302	3302	2	0.494458	0.494458
287	London (305).jpg	-90	395.00	0	395
288	London (305).jpg	-90	638.00	Z	638	London	305	3305	2	0.619122	0.619122
289	London (306).jpg	-90	497.00	0	497
290	London (306).jpg	-90	497.00	M	497	London	306	3306	1	1		1
291	London (307).jpg	-90	266.00	0	266
292	London (307).jpg	-90	637.00	Z	637	London	307	3307	2	0.417582	0.417582
293	London (31).jpg	-90	441.00	0	441
294	London (31).jpg	-90	599.00	M	599	London	31	3031	1	0.736227		0.736227
295	London (310).jpg	-90	465.00	0	465
296	London (310).jpg	-90	638.00	Z	638	London	310	3310	2	0.72884	0.72884
297	London (312).jpg	-90	317.00	0	317
298	London (312).jpg	-90	575.00	Z	575	London	312	3312	2	0.551304	0.551304
299	London (313).jpg	-90	285.00	0	285
300	London (313).jpg	-90	641.00	M	641	London	313	3313	1	0.444618		0.444618
301	London (318).jpg	-90	270.67	0	270.67
302	London (318).jpg	-90	697.33	Z	697.33	London	318	3318	2	0.388152	0.388152
303	London (32).jpg	-90	438.00	0	438
304	London (32).jpg	-90	559.00	Z	559	London	32	3032	2	0.783542	0.783542
305	London (320).jpg	-90	368.00	0	368
306	London (320).jpg	-90	619.00	Z	619	London	320	3320	2	0.594507	0.594507
307	London (323).jpg	-90	322.00	0	322
308	London (323).jpg	-90	478.00	Z	478	London	323	3323	2	0.67364	0.67364
309	London (324).jpg	-90	320.00	0	320
310	London (324).jpg	-90	511.00	M	511	London	324	3324	1	0.626223		0.626223
311	London (327).jpg	-90	96.00	0	96
312	London (327).jpg	-90	410.00	Z	410	London	327	3327	2	0.234146	0.234146
313	London (33).jpg	-90	187.00	0	187
314	London (33).jpg	-90	616.00	M	616	London	33	3033	1	0.303571		0.303571
315	London (334).jpg	-90	181.33	0	181.33
316	London (334).jpg	-90	754.67	Z	754.67	London	334	3334	2	0.240277	0.240277
317	London (336).jpg	-90	382.00	0	382
318	London (336).jpg	-90	639.00	Z	639	London	336	3336	2	0.597809	0.597809
319	London (337).jpg	-90	437.00	0	437
320	London (337).jpg	-90	633.00	M	633	London	337	3337	1	0.690363		0.690363
321	London (339).jpg	-90	174.67	0	174.67
322	London (339).jpg	-90	677.33	Z	677.33	London	339	3339	2	0.25788	0.25788
323	London (340).jpg	-90	416.00	0	416
324	London (340).jpg	-90	640.00	Z	640	London	340	3340	2	0.65	0.65
325	London (342).jpg	-90	232.00		232
326	London (342).jpg	-90	638.00	Z	638	London	342	3342	2	0.363636	0.363636
327	London (343).jpg	-90	345.00	0	345
328	London (343).jpg	-90	639.00	Z	639	London	343	3343	2	0.539906	0.539906
329	London (345).jpg	-90	378.00	0	378
330	London (345).jpg	-90	639.00	Z	639	London	345	3345	2	0.591549	0.591549
331	London (346).jpg	-90	364.00	0	364
332	London (346).jpg	-90	792.00	Z	792	London	346	3346	2	0.459596	0.459596
333	London (348).jpg	-90	341.00	0	341
334	London (348).jpg	-90	444.00	Z	444	London	348	3348	2	0.768018	0.768018
335	London (35).jpg	-90	381.33	0	381.33
336	London (35).jpg	-90	686.67	Z	686.67	London	35	3035	2	0.555332	0.555332
337	London (350).jpg	-90	243.00	0	243
338	London (350).jpg	-90	510.00	Z	510	London	350	3350	2	0.476471	0.476471
339	London (352).jpg	-90	240.00	0	240
340	London (352).jpg	-90	360.00	Z	360	London	352	3352	2	0.666667	0.666667
341	London (353).jpg	-90	331.00	0	331
342	London (353).jpg	-90	503.00	M	503	London	353	3353	1	0.658052		0.658052
343	London (354).jpg	-90	569.33	0	569.33
344	London (354).jpg	-90	880.00	Z	880	London	354	3354	2	0.646966	0.646966
345	London (355).jpg	-90	365.00	0	365
346	London (355).jpg	-90	606.00	M	606	London	355	3355	1	0.60231		0.60231
347	London (358).jpg	-90	419.00	0	419
348	London (358).jpg	-90	639.00	Z	639	London	358	3358	2	0.655712	0.655712
349	London (359).jpg	-90	299.00	0	299
350	London (359).jpg	-90	501.00	Z	501	London	359	3359	2	0.596806	0.596806
351	London (36).jpg	-90	340.00	0	340
352	London (36).jpg	-90	566.00	M	566	London	36	3036	1	0.600707		0.600707
353	London (360).jpg	-90	167.00	0	167
354	London (360).jpg	-90	599.00	M	599	London	360	3360	1	0.278798		0.278798
355	London (361).jpg	-90	360.00	0	360
356	London (361).jpg	-90	538.00	M	538	London	361	3361	1	0.669145		0.669145
357	London (362).jpg	-90	324.00	0	324
358	London (362).jpg	-90	578.00	M	578	London	362	3362	1	0.560554		0.560554
359	London (363).jpg	-90	331.00	0	331
360	London (363).jpg	-90	638.00	Z	638	London	363	3363	2	0.518809	0.518809
361	London (366).jpg	-90	638.00	0	638
362	London (366).jpg	-90	638.00	M	638	London	366	3366	1	1		1
363	London (369).jpg	-90	365.00	0	365
364	London (369).jpg	-90	478.00	M	478	London	369	3369	1	0.763598		0.763598
365	London (370).jpg	-90	231.00	0	231
366	London (370).jpg	-90	639.00	Z	639	London	370	3370	2	0.361502	0.361502
367	London (372).jpg	-90	284.00	0	284
368	London (372).jpg	-90	640.00	Z	640	London	372	3372	2	0.44375	0.44375
369	London (373).jpg	-90	114.00	0	114
370	London (373).jpg	-90	605.00	Z	605	London	373	3373	2	0.18843	0.18843
371	London (374).jpg	-90	242.00	0	242
372	London (374).jpg	-90	463.00	M	463	London	374	3374	1	0.522678		0.522678
373	London (375).jpg	-90	255.00	0	255
374	London (375).jpg	-90	640.00	Z	640	London	375	3375	2	0.398438	0.398438
375	London (376).jpg	-90	359.00	0	359
376	London (376).jpg	-90	514.00	M	514	London	376	3376	1	0.698444		0.698444
377	London (377).jpg	-90	344.00	0	344
378	London (377).jpg	-90	638.00	Z	638	London	377	3377	2	0.539185	0.539185
379	London (378).jpg	-90	553.00	0	553
380	London (378).jpg	-90	637.00	Z	637	London	378	3378	2	0.868132	0.868132
381	London (379).jpg	-90	436.00	0	436
382	London (379).jpg	-90	599.00	Z	599	London	379	3379	2	0.72788	0.72788
383	London (38).jpg	-90	88.00	0	88
384	London (38).jpg	-90	590.00	M	590	London	38	3038	1	0.149153		0.149153
385	London (380).jpg	-90	159.00	0	159
386	London (380).jpg	-90	340.00	Z	340	London	380	3380	2	0.467647	0.467647
387	London (381).jpg	-90	434.00	0	434
388	London (381).jpg	-90	639.00	Z	639	London	381	3381	2	0.679186	0.679186
389	London (385).jpg	-90	341.00	0	341
390	London (385).jpg	-90	595.00	Z	595	London	385	3385	2	0.573109	0.573109
391	London (386).jpg	-90	488.00		488
392	London (386).jpg	-90	488.00	Z	488	London	386	3386	2	1	1
393	London (387).jpg	-90	376.00	0	376
394	London (387).jpg	-90	638.00	Z	638	London	387	3387	2	0.589342	0.589342
395	London (388).jpg	-90	340.00	0	340
396	London (388).jpg	-90	487.00	M	487	London	388	3388	1	0.698152		0.698152
397	London (389).jpg	-90	401.00	0	401
398	London (389).jpg	-90	582.00	M	582	London	389	3389	1	0.689003		0.689003
399	London (39).jpg	-90	321.00	0	321
400	London (39).jpg	-90	545.00	Z	545	London	39	3039	2	0.588991	0.588991
401	London (390).jpg	-90	356.00	0	356
402	London (390).jpg	-90	568.00	M	568	London	390	3390	1	0.626761		0.626761
403	London (391).jpg	-90	488	0	488
404	London (391).jpg	-90	613	Z	613	London	391	3391	2	0.796085	0.796085
405	London (392).jpg	-90	380	0	380
406	London (392).jpg	-90	530	M	530	London	392	3392	1	0.716981		0.716981
407	London (394).jpg	-90	126	0	126
408	London (394).jpg	-90	639	Z	639	London	394	3394	2	0.197183	0.197183
409	London (395).jpg	-90	278	0	278
410	London (395).jpg	-90	465	Z	465	London	395	3395	2	0.597849	0.597849
411	London (4).jpg	-90	320	0	320
412	London (4).jpg	-90	615	Z	615	London	4	3004	2	0.520325	0.520325
413	London (40).jpg	-90	189	0	189
414	London (40).jpg	-90	641	Z	641	London	40	3040	2	0.294852	0.294852
415	London (400).jpg	-90	229	0	229
416	London (400).jpg	-90	524	Z	524	London	400	3400	2	0.437023	0.437023
417	London (401).jpg	-90	165	0	165
418	London (401).jpg	-90	640	Z	640	London	401	3401	2	0.257812	0.257812
419	London (402).jpg	-90	342	0	342
420	London (402).jpg	-90	640	Z	640	London	402	3402	2	0.534375	0.534375
421	London (403).jpg	-90	109	0	109
422	London (403).jpg	-90	573	Z	573	London	403	3403	2	0.190227	0.190227
423	London (404).jpg	-90	173	0	173
424	London (404).jpg	-90	638	M	638	London	404	3404	1	0.27116		0.27116
425	London (406).jpg	-90	295	0	295
426	London (406).jpg	-90	589	Z	589	London	406	3406	2	0.500849	0.500849
427	London (407).jpg	-90	281	0	281
428	London (407).jpg	-90	639	Z	639	London	407	3407	2	0.43975	0.43975
429	London (408).jpg	-90	207	0	207
430	London (408).jpg	-90	532	Z	532	London	408	3408	2	0.389098	0.389098
431	London (409).jpg	-90	308	0	308
432	London (409).jpg	-90	579	Z	579	London	409	3409	2	0.531952	0.531952
433	London (410).jpg	-90	251	0	251
434	London (410).jpg	-90	597	M	597	London	410	3410	1	0.420436		0.420436
435	London (412).jpg	-90	409	0	409
436	London (412).jpg	-90	575	M	575	London	412	3412	1	0.711304		0.711304
437	London (413).jpg	-90	336	0	336
438	London (413).jpg	-90	721.33	Z	721.33	London	413	3413	2	0.465806	0.465806
439	London (414).jpg	-90	259	0	259
440	London (414).jpg	-90	571	Z	571	London	414	3414	2	0.45359	0.45359
441	London (415).jpg	-90	626	0	626
442	London (415).jpg	-90	641	Z	641	London	415	3415	2	0.976599	0.976599
443	London (416).jpg	-90	218	0	218
444	London (416).jpg	-90	512	Z	512	London	416	3416	2	0.425781	0.425781
445	London (419).jpg	-90	348	0	348
446	London (419).jpg	-90	480	Z	480	London	419	3419	2	0.725	0.725
447	London (42).jpg	-90	388	0	388
448	London (42).jpg	-90	640	Z	640	London	42	3042	2	0.60625	0.60625
449	London (420).jpg	-90	357	0	357
450	London (420).jpg	-90	581	Z	581	London	420	3420	2	0.614458	0.614458
451	London (421).jpg	-90	145	0	145
452	London (421).jpg	-90	556	M	556	London	421	3421	1	0.260791		0.260791
453	London (424).jpg	-90	356	0	356
454	London (424).jpg	-90	639	Z	639	London	424	3424	2	0.557121	0.557121
455	London (425).jpg	-90	445	0	445
456	London (425).jpg	-90	640	Z	640	London	425	3425	2	0.695312	0.695312
457	London (427).jpg	-90	400	0	400
458	London (427).jpg	-90	625	Z	625	London	427	3427	2	0.64	0.64
459	London (428).jpg	-90	107	0	107
460	London (428).jpg	-90	424	Z	424	London	428	3428	2	0.252358	0.252358
461	London (429).jpg	-90	284	0	284
462	London (429).jpg	-90	656	Z	656	London	429	3429	2	0.432927	0.432927
463	London (43).jpg	-90	231	0	231
464	London (43).jpg	-90	577	Z	577	London	43	3043	2	0.400347	0.400347
465	London (431).jpg	-90	431	0	431
466	London (431).jpg	-90	610	Z	610	London	431	3431	2	0.706557	0.706557
467	London (433).jpg	-90	246	0	246
468	London (433).jpg	-90	639	Z	639	London	433	3433	2	0.384977	0.384977
469	London (434).jpg	-90	456	0	456
470	London (434).jpg	-90	640	Z	640	London	434	3434	2	0.7125	0.7125
471	London (435).jpg	-90	406	0	406
472	London (435).jpg	-90	638	Z	638	London	435	3435	2	0.636364	0.636364
473	London (436).jpg	-90	90	0	90
474	London (436).jpg	-90	609	Z	609	London	436	3436	2	0.147783	0.147783
475	London (438).jpg	-90	348	0	348
476	London (438).jpg	-90	552	M	552	London	438	3438	1	0.630435		0.630435
477	London (44).jpg	-90	218	0	218
478	London (44).jpg	-90	464	M	464	London	44	3044	1	0.469828		0.469828
479	London (441).jpg	-90	183	0	183
480	London (441).jpg	-90	634	M	634	London	441	3441	1	0.288644		0.288644
481	London (443).jpg	-90	326	0	326
482	London (443).jpg	-90	557	M	557	London	443	3443	1	0.585278		0.585278
483	London (445).jpg	-90	283	0	283
484	London (445).jpg	-90	597	Z	597	London	445	3445	2	0.474037	0.474037
485	London (446).jpg	-90	89	0	89
486	London (446).jpg	-90	618	Z	618	London	446	3446	2	0.144013	0.144013
487	London (448).jpg	-90	89		89
488	London (448).jpg	-90	547	Z	547	London	448	3448	2	0.162706	0.162706
489	London (45).jpg	-90	387	0	387
490	London (45).jpg	-90	639	Z	639	London	45	3045	2	0.605634	0.605634
491	London (450).jpg	-90	337	0	337
492	London (450).jpg	-90	638	Z	638	London	450	3450	2	0.528213	0.528213
493	London (451).jpg	-90	329.33	0	329.33
494	London (451).jpg	-90	684	M	684	London	451	3451	1	0.481477		0.481477
495	London (453).jpg	-90	214	0	214
496	London (453).jpg	-90	449	M	449	London	453	3453	1	0.476615		0.476615
497	London (454).jpg	-90	326	0	326
498	London (454).jpg	-90	407	M	407	London	454	3454	1	0.800983		0.800983
499	London (455).jpg	-90	597.33	0	597.33
500	London (455).jpg	-90	744	Z	744	London	455	3455	2	0.802863	0.802863
501	London (457).jpg	-90	282	0	282
502	London (457).jpg	-90	483	M	483	London	457	3457	1	0.583851		0.583851
503	London (459).jpg	-90	249	0	249
504	London (459).jpg	-90	637	Z	637	London	459	3459	2	0.390895	0.390895
505	London (460).jpg	-90	314	0	314
506	London (460).jpg	-90	563	M	563	London	460	3460	1	0.557726		0.557726
507	London (461).jpg	-90	248	0	248
508	London (461).jpg	-90	640	Z	640	London	461	3461	2	0.3875	0.3875
509	London (462).jpg	-90	477	0	477
510	London (462).jpg	-90	640	Z	640	London	462	3462	2	0.745313	0.745313
511	London (465).jpg	-90	443	0	443
512	London (465).jpg	-90	596	M	596	London	465	3465	1	0.743289		0.743289
513	London (466).jpg	-90	436	0	436
514	London (466).jpg	-90	870.67	Z	870.67	London	466	3466	2	0.500764	0.500764
515	London (467).jpg	-90	96	0	96
516	London (467).jpg	-90	522	M	522	London	467	3467	1	0.183908		0.183908
517	London (469).jpg	-90	420	0	420
518	London (469).jpg	-90	639	Z	639	London	469	3469	2	0.657277	0.657277
519	London (47).jpg	-90	258	0	258
520	London (47).jpg	-90	467	Z	467	London	47	3047	2	0.552463	0.552463
521	London (470).jpg	-90	428	0	428
522	London (470).jpg	-90	492	M	492	London	470	3470	1	0.869919		0.869919
523	London (471).jpg	-90	319	0	319
524	London (471).jpg	-90	567	Z	567	London	471	3471	2	0.56261	0.56261
525	London (472).jpg	-90	478	0	478
526	London (472).jpg	-90	478	M	478	London	472	3472	1	1		1
527	London (473).jpg	-90	155	0	155
528	London (473).jpg	-90	532	Z	532	London	473	3473	2	0.291353	0.291353
529	London (474).jpg	-90	381	0	381
530	London (474).jpg	-90	529	Z	529	London	474	3474	2	0.720227	0.720227
531	London (477).jpg	-90	453	0	453
532	London (477).jpg	-90	585	Z	585	London	477	3477	2	0.774359	0.774359
533	London (478).jpg	-90	240	0	240
534	London (478).jpg	-90	436	M	436	London	478	3478	1	0.550459		0.550459
535	London (48).jpg	-90	440	0	440
536	London (48).jpg	-90	629	Z	629	London	48	3048	2	0.699523	0.699523
537	London (483).jpg	-90	313	0	313
538	London (483).jpg	-90	604	M	604	London	483	3483	1	0.518212		0.518212
539	London (484).jpg	-90	529	0	529
540	London (484).jpg	-90	548	M	548	London	484	3484	1	0.965328		0.965328
541	London (485).jpg	-90	204	0	204
542	London (485).jpg	-90	638	Z	638	London	485	3485	2	0.319749	0.319749
543	London (487).jpg	-90	150	0	150
544	London (487).jpg	-90	610	M	610	London	487	3487	1	0.245902		0.245902
545	London (488).jpg	-90	612	0	612
546	London (488).jpg	-90	618	M	618	London	488	3488	1	0.990291		0.990291
547	London (49).jpg	-90	269	0	269
548	London (49).jpg	-90	507	M	507	London	49	3049	1	0.530572		0.530572
549	London (490).jpg	-90	302	0	302
550	London (490).jpg	-90	483	M	483	London	490	3490	1	0.625259		0.625259
551	London (491).jpg	-90	340	0	340
552	London (491).jpg	-90	788	Z	788	London	491	3491	2	0.431472	0.431472
553	London (493).jpg	-90	204	0	204
554	London (493).jpg	-90	444	Z	444	London	493	3493	2	0.459459	0.459459
555	London (494).jpg	-90	314	0	314
556	London (494).jpg	-90	594	Z	594	London	494	3494	2	0.52862	0.52862
557	London (498).jpg	-90	151	0	151
558	London (498).jpg	-90	611	M	611	London	498	3498	1	0.247136		0.247136
559	London (499).jpg	-90	247	0	247
560	London (499).jpg	-90	639	Z	639	London	499	3499	2	0.386541	0.386541
561	London (50).jpg	-90	450	0	450
562	London (50).jpg	-90	607	Z	607	London	50	3050	2	0.741351	0.741351
563	London (501).jpg	-90	344	0	344
564	London (501).jpg	-90	607	Z	607	London	501	3501	2	0.566722	0.566722
565	London (502).jpg	-90	348	0	348
566	London (502).jpg	-90	616	M	616	London	502	3502	1	0.564935		0.564935
567	London (503).jpg	-90	464	0	464
568	London (503).jpg	-90	604	Z	604	London	503	3503	2	0.768212	0.768212
569	London (504).jpg	-90	342	0	342
570	London (504).jpg	-90	509	Z	509	London	504	3504	2	0.671906	0.671906
571	London (505).jpg	-90	366	0	366
572	London (505).jpg	-90	426	M	426	London	505	3505	1	0.859155		0.859155
573	London (506).jpg	-90	582.67	0	582.67
574	London (506).jpg	-90	862.67	Z	862.67	London	506	3506	2	0.675426	0.675426
575	London (507).jpg	-90	312	0	312
576	London (507).jpg	-90	431	Z	431	London	507	3507	2	0.723898	0.723898
577	London (509).jpg	-90	320	0	320
578	London (509).jpg	-90	639	Z	639	London	509	3509	2	0.500782	0.500782
579	London (51).jpg	-90	577	0	577
580	London (51).jpg	-90	639	Z	639	London	51	3051	2	0.902973	0.902973
581	London (510).jpg	-90	260	0	260
582	London (510).jpg	-90	553	Z	553	London	510	3510	2	0.470163	0.470163
583	London (511).jpg	-90	318	0	318
584	London (511).jpg	-90	612	Z	612	London	511	3511	2	0.519608	0.519608
585	London (512).jpg	-90	198	0	198
586	London (512).jpg	-90	632	M	632	London	512	3512	1	0.313291		0.313291
587	London (514).jpg	-90	265	0	265
588	London (514).jpg	-90	608	Z	608	London	514	3514	2	0.435855	0.435855
589	London (515).jpg	-90	463	0	463
590	London (515).jpg	-90	583	M	583	London	515	3515	1	0.794168		0.794168
591	London (516).jpg	-90	105	0	105
592	London (516).jpg	-90	583	Z	583	London	516	3516	2	0.180103	0.180103
593	London (517).jpg	-90	307	0	307
594	London (517).jpg	-90	583	Z	583	London	517	3517	2	0.526587	0.526587
595	London (518).jpg	-90	77	0	77
596	London (518).jpg	-90	533	Z	533	London	518	3518	2	0.144465	0.144465
597	London (519).jpg	-90	302	0	302
598	London (519).jpg	-90	600	Z	600	London	519	3519	2	0.503333	0.503333
599	London (52).jpg	-90	205	0	205
600	London (52).jpg	-90	415	M	415	London	52	3052	1	0.493976		0.493976
601	London (520).jpg	-90	344	0	344
602	London (520).jpg	-90	417	M	417	London	520	3520	1	0.82494		0.82494
603	London (521).jpg	-90	234	0	234
604	London (521).jpg	-90	549	M	549	London	521	3521	1	0.42623		0.42623
605	London (522).jpg	-90	106	0	106
606	London (522).jpg	-90	443	Z	443	London	522	3522	2	0.239278	0.239278
607	London (523).jpg	-90	429	0	429
608	London (523).jpg	-90	552	M	552	London	523	3523	1	0.777174		0.777174
609	London (524).jpg	-90	113	0	113
610	London (524).jpg	-90	485	Z	485	London	524	3524	2	0.23299	0.23299
611	London (525).jpg	-90	370	0	370
612	London (525).jpg	-90	586	M	586	London	525	3525	1	0.631399		0.631399
613	London (528).jpg	-90	390	0	390
614	London (528).jpg	-90	578	M	578	London	528	3528	1	0.67474		0.67474
615	London (53).jpg	-90	475	0	475
616	London (53).jpg	-90	612	Z	612	London	53	3053	2	0.776144	0.776144
617	London (531).jpg	-90	246	0	246
618	London (531).jpg	-90	639	Z	639	London	531	3531	2	0.384977	0.384977
619	London (532).jpg	-90	301	0	301
620	London (532).jpg	-90	628	M	628	London	532	3532	1	0.479299		0.479299
621	London (533).jpg	-90	194	0	194
622	London (533).jpg	-90	628	Z	628	London	533	3533	2	0.308917	0.308917
623	London (534).jpg	-90	246	0	246
624	London (534).jpg	-90	451	Z	451	London	534	3534	2	0.545455	0.545455
625	London (535).jpg	-90	218	0	218
626	London (535).jpg	-90	426	Z	426	London	535	3535	2	0.511737	0.511737
627	London (536).jpg	-90	314	0	314
628	London (536).jpg	-90	641	Z	641	London	536	3536	2	0.48986	0.48986
629	London (537).jpg	-90	303	0	303
630	London (537).jpg	-90	640	Z	640	London	537	3537	2	0.473438	0.473438
631	London (538).jpg	-90	438	0	438
632	London (538).jpg	-90	640	Z	640	London	538	3538	2	0.684375	0.684375
633	London (539).jpg	-90	230.67	0	230.67
634	London (539).jpg	-90	580	Z	580	London	539	3539	2	0.397707	0.397707
635	London (54).jpg	-90	371	0	371
636	London (54).jpg	-90	566	M	566	London	54	3054	1	0.655477		0.655477
637	London (541).jpg	-90	301	0	301
638	London (541).jpg	-90	477	M	477	London	541	3541	1	0.631027		0.631027
639	London (542).jpg	-90	202	0	202
640	London (542).jpg	-90	635	M	635	London	542	3542	1	0.31811		0.31811
641	London (543).jpg	-90	196	0	196
642	London (543).jpg	-90	615	Z	615	London	543	3543	2	0.318699	0.318699
643	London (544).jpg	-90	107	0	107
644	London (544).jpg	-90	511	Z	511	London	544	3544	2	0.209393	0.209393
645	London (546).jpg	-90	294	0	294
646	London (546).jpg	-90	553	Z	553	London	546	3546	2	0.531646	0.531646
647	London (548).jpg	-90	349	0	349
648	London (548).jpg	-90	488	Z	488	London	548	3548	2	0.715164	0.715164
649	London (55).jpg	-90	323	0	323
650	London (55).jpg	-90	541	Z	541	London	55	3055	2	0.597043	0.597043
651	London (552).jpg	-90	640	0	640
652	London (552).jpg	-90	640	Z	640	London	552	3552	2	1	1
653	London (555).jpg	-90	302.67	0	302.67
654	London (555).jpg	-90	578.67	Z	578.67	London	555	3555	2	0.523044	0.523044
655	London (556).jpg	-90	486	0	486
656	London (556).jpg	-90	561	Z	561	London	556	3556	2	0.86631	0.86631
657	London (557).jpg	-90	131	0	131
658	London (557).jpg	-90	562	M	562	London	557	3557	1	0.233096		0.233096
659	London (559).jpg	-90	226	0	226
660	London (559).jpg	-90	639	Z	639	London	559	3559	2	0.353678	0.353678
661	London (56).jpg	-90	226	0	226
662	London (56).jpg	-90	461	Z	461	London	56	3056	2	0.490239	0.490239
663	London (560).jpg	-90	84	0	84
664	London (560).jpg	-90	605	Z	605	London	560	3560	2	0.138843	0.138843
665	London (564).jpg	-90	339	0	339
666	London (564).jpg	-90	623	M	623	London	564	3564	1	0.544141		0.544141
667	London (568).jpg	-90	220	0	220
668	London (568).jpg	-90	619	M	619	London	568	3568	1	0.355412		0.355412
669	London (569).jpg	-90	184	0	184
670	London (569).jpg	-90	572	M	572	London	569	3569	1	0.321678		0.321678
671	London (57).jpg	-90	378	0	378
672	London (57).jpg	-90	578	Z	578	London	57	3057	2	0.653979	0.653979
673	London (570).jpg	-90	103	0	103
674	London (570).jpg	-90	553	M	553	London	570	3570	1	0.186257		0.186257
675	London (572).jpg	-90	437	0	437
676	London (572).jpg	-90	614	Z	614	London	572	3572	2	0.711726	0.711726
677	London (573).jpg	-90	531	0	531
678	London (573).jpg	-90	568	M	568	London	573	3573	1	0.934859		0.934859
679	London (575).jpg	-90	344	0	344
680	London (575).jpg	-90	639	Z	639	London	575	3575	2	0.538341	0.538341
681	London (576).jpg	-90	87	0	87
682	London (576).jpg	-90	525	Z	525	London	576	3576	2	0.165714	0.165714
683	London (577).jpg	-90	285	0	285
684	London (577).jpg	-90	416	Z	416	London	577	3577	2	0.685096	0.685096
685	London (579).jpg	-90	361	0	361
686	London (579).jpg	-90	596	Z	596	London	579	3579	2	0.605705	0.605705
687	London (58).jpg	-90	226	0	226
688	London (58).jpg	-90	641	Z	641	London	58	3058	2	0.352574	0.352574
689	London (580).jpg	-90	363	0	363
690	London (580).jpg	-90	544	M	544	London	580	3580	1	0.667279		0.667279
691	London (582).jpg	-90	398	0	398
692	London (582).jpg	-90	639	Z	639	London	582	3582	2	0.622848	0.622848
693	London (583).jpg	-90	137	0	137
694	London (583).jpg	-90	373	Z	373	London	583	3583	2	0.367292	0.367292
695	London (584).jpg	-90	362.67	0	362.67
696	London (584).jpg	-90	634.67	M	634.67	London	584	3584	1	0.571431		0.571431
697	London (585).jpg	-90	639	0	639
698	London (585).jpg	-90	639	M	639	London	585	3585	1	1		1
699	London (587).jpg	-90	395	0	395
700	London (587).jpg	-90	589	Z	589	London	587	3587	2	0.670628	0.670628
701	London (588).jpg	-90	295	0	295
702	London (588).jpg	-90	640	Z	640	London	588	3588	2	0.460938	0.460938
703	London (59).jpg	-90	81.33	0	81.33
704	London (59).jpg	-90	505.33	Z	505.33	London	59	3059	2	0.160944	0.160944
705	London (591).jpg	-90	340	0	340
706	London (591).jpg	-90	580	M	580	London	591	3591	1	0.586207		0.586207
707	London (592).jpg	-90	252.00	0	252
708	London (592).jpg	-90	737.33	Z	737.33	London	592	3592	2	0.341774	0.341774
709	London (593).jpg	-90	223	0	223
710	London (593).jpg	-90	604	Z	604	London	593	3593	2	0.369205	0.369205
711	London (596).jpg	-90	466	0	466
712	London (596).jpg	-90	625	M	625	London	596	3596	1	0.7456		0.7456
713	London (597).jpg	-90	360	0	360
714	London (597).jpg	-90	501	Z	501	London	597	3597	2	0.718563	0.718563
715	London (598).jpg	-90	412	0	412
716	London (598).jpg	-90	539	Z	539	London	598	3598	2	0.764378	0.764378
717	London (6).jpg	-90	510	0	510
718	London (6).jpg	-90	612	Z	612	London	6	3006	2	0.833333	0.833333
719	London (600).jpg	-90	415	0	415
720	London (600).jpg	-90	628	Z	628	London	600	3600	2	0.660828	0.660828
721	London (603).jpg	-90	149	0	149
722	London (603).jpg	-90	639	Z	639	London	603	3603	2	0.233177	0.233177
723	London (605).jpg	-90	347	0	347
724	London (605).jpg	-90	585	Z	585	London	605	3605	2	0.593162	0.593162
725	London (607).jpg	-90	310	0	310
726	London (607).jpg	-90	589	M	589	London	607	3607	1	0.526316		0.526316
727	London (608).jpg	-90	433	0	433
728	London (608).jpg	-90	603	M	603	London	608	3608	1	0.718076		0.718076
729	London (609).jpg	-90	83	0	83
730	London (609).jpg	-90	589	M	589	London	609	3609	1	0.140917		0.140917
731	London (611).jpg	-90	313	0	313
732	London (611).jpg	-90	637	Z	637	London	611	3611	2	0.491366	0.491366
733	London (613).jpg	-90	545	0	545
734	London (613).jpg	-90	638	Z	638	London	613	3613	2	0.854232	0.854232
735	London (619).jpg	-90	450	0	450
736	London (619).jpg	-90	589	Z	589	London	619	3619	2	0.764007	0.764007
737	London (621).jpg	-90	331	0	331
738	London (621).jpg	-90	639	M	639	London	621	3621	1	0.517997		0.517997
739	London (624).jpg	-90	403	0	403
740	London (624).jpg	-90	639	Z	639	London	624	3624	2	0.630673	0.630673
741	London (625).jpg	-90	365	0	365
742	London (625).jpg	-90	596	Z	596	London	625	3625	2	0.612416	0.612416
743	London (627).jpg	-90	348	0	348
744	London (627).jpg	-90	605	Z	605	London	627	3627	2	0.575207	0.575207
745	London (628).jpg	-90	301.33	0	301.33
746	London (628).jpg	-90	549.33	Z	549.33	London	628	3628	2	0.548541	0.548541
747	London (630).jpg	-90	132	0	132
748	London (630).jpg	-90	594	M	594	London	630	3630	1	0.222222		0.222222
749	London (631).jpg	-90	85	0	85
750	London (631).jpg	-90	622	Z	622	London	631	3631	2	0.136656	0.136656
751	London (635).jpg	-90	452	0	452
752	London (635).jpg	-90	639	Z	639	London	635	3635	2	0.707355	0.707355
753	London (636).jpg	-90	265	0	265
754	London (636).jpg	-90	474	Z	474	London	636	3636	2	0.559072	0.559072
755	London (637).jpg	-90	411	0	411
756	London (637).jpg	-90	639	Z	639	London	637	3637	2	0.643192	0.643192
757	London (638).jpg	-90	216	0	216
758	London (638).jpg	-90	582	M	582	London	638	3638	1	0.371134		0.371134
759	London (64).jpg	-90	434	0	434
760	London (64).jpg	-90	583	M	583	London	64	3064	1	0.744425		0.744425
761	London (65).jpg	-90	478	0	478
762	London (65).jpg	-90	565	M	565	London	65	3065	1	0.846018		0.846018
763	London (66).jpg	-90	336	0	336
764	London (66).jpg	-90	522	M	522	London	66	3066	1	0.643678		0.643678
765	London (67).jpg	-90	129	0	129
766	London (67).jpg	-90	579	Z	579	London	67	3067	2	0.222798	0.222798
767	London (68).jpg	-90	308	0	308
768	London (68).jpg	-90	740	Z	740	London	68	3068	2	0.416216	0.416216
769	London (69).jpg	-90	253	0	253
770	London (69).jpg	-90	528	M	528	London	69	3069	1	0.479167		0.479167
771	London (7).jpg	-90	244	0	244
772	London (7).jpg	-90	621	Z	621	London	7	3007	2	0.392915	0.392915
773	London (70).jpg	-90	334.67	0	334.67
774	London (70).jpg	-90	801.33	M	801.33	London	70	3070	1	0.417643		0.417643
775	London (71).jpg	-90	317	0	317
776	London (71).jpg	-90	559	M	559	London	71	3071	1	0.567084		0.567084
777	London (73).jpg	-90	381	0	381
778	London (73).jpg	-90	639	M	639	London	73	3073	1	0.596244		0.596244
779	London (74).jpg	-90	497	0	497
780	London (74).jpg	-90	639	Z	639	London	74	3074	2	0.777778	0.777778
781	London (75).jpg	-90	327	0	327
782	London (75).jpg	-90	634	Z	634	London	75	3075	2	0.515773	0.515773
783	London (8).jpg	-90	264	0	264
784	London (8).jpg	-90	638	Z	638	London	8	3008	2	0.413793	0.413793
785	London (80).jpg	-90	416	0	416
786	London (80).jpg	-90	638	Z	638	London	80	3080	2	0.652038	0.652038
787	London (81).jpg	-90	452	0	452
788	London (81).jpg	-90	613.33	M	613.33	London	81	3081	1	0.736961		0.736961
789	London (82).jpg	-90	300	0	300
790	London (82).jpg	-90	597.33	M	597.33	London	82	3082	1	0.502235		0.502235
791	London (83).jpg	-90	78	0	78
792	London (83).jpg	-90	363	Z	363	London	83	3083	2	0.214876	0.214876
793	London (84).jpg	-90	198	0	198
794	London (84).jpg	-90	479	Z	479	London	84	3084	2	0.413361	0.413361
795	London (85).jpg	-90	391	0	391
796	London (85).jpg	-90	597	Z	597	London	85	3085	2	0.654941	0.654941
797	London (87).jpg	-90	309	0	309
798	London (87).jpg	-90	638	Z	638	London	87	3087	2	0.484326	0.484326
799	London (89).jpg	-90	313	0	313
800	London (89).jpg	-90	638	Z	638	London	89	3089	2	0.490596	0.490596
801	London (9).jpg	-90	346	0	346
802	London (9).jpg	-90	623	Z	623	London	9	3009	2	0.555377	0.555377
803	London (90).jpg	-90	431	0	431
804	London (90).jpg	-90	640	M	640	London	90	3090	1	0.673438		0.673438
805	London (91).jpg	-90	227	0	227
806	London (91).jpg	-90	555	M	555	London	91	3091	1	0.409009		0.409009
807	London (94).jpg	-90	426	0	426
808	London (94).jpg	-90	575	M	575	London	94	3094	1	0.74087		0.74087
809	London (95).jpg	-90	381.33	0	381.33
810	London (95).jpg	-90	869.33	Z	869.33	London	95	3095	2	0.438648	0.438648
811	London (97).jpg	-90	313	0	313
812	London (97).jpg	-90	597	Z	597	London	97	3097	2	0.524288	0.524288
813	London (98).jpg	-90	351	0	351
814	London (98).jpg	-90	640	M	640	London	98	3098	1	0.548438		0.548438
815	London (99).jpg	-90	457.33	0	457.33
816	London (99).jpg	-90	704	Z	704	London	99	3099	2	0.649616	0.649616

## Sheet: Transfer to SPSS
ID	sex	FaceismIndeks
3001	2	0.784038
3100	2	0.41784
3101	2	0.79704
3102	1	0.658879
3104	1	0.451667
3105	1	0.682152
3107	2	0.636872
3108	2	0.567187
3109	1	0.631022
3011	1	0.751046
3110	2	0.608764
3111	2	0.871199
3112	2	0.163462
3115	2	0.385937
3116	2	0.425743
3118	1	0.5
3119	2	0.579167
3121	1	0.413793
3122	2	0.523438
3123	1	0.456044
3125	2	0.380753
3126	2	0.380655
3127	2	0.661479
3129	2	0.677524
3130	2	0.698587
3131	2	0.5125
3132	1	0.270358
3135	2	0.26652
3138	1	0.87344
3139	2	0.628125
3014	2	0.693271
3140	2	0.136792
3141	1	0.48423
3142	1	0.842105
3144	2	0.514867
3147	2	0.561028
3148	2	0.53125
3149	1	0.721003
3015	1	0.460457
3150	1	0.283513
3151	1	0.483871
3153	2	0.678179
3154	2	0.304577
3156	1	0.697492
3158	2	0.776213
3016	1	0.635938
3161	2	0.303175
3162	2	0.553292
3164	2	0.588419
3167	2	0.475728
3169	2	0.652246
3170	1	0.54876
3172	2	0.750422
3174	2	0.251994
3175	2	0.535
3178	1	0.226415
3179	2	0.635025
3018	1	0.591716
3180	2	0.497545
3185	2	0.219178
3187	1	0.928453
3188	1	0.629005
3189	2	0.507772
3019	2	0.171875
3190	2	0.557121
3193	2	0.476186
3194	2	0.453125
3199	2	0.671548
3200	2	0.466354
3202	2	0.342018
3203	2	0.438721
3205	2	0.472613
3206	1	0.892188
3207	1	0.831041
3208	2	0.598437
3210	1	0.519793
3212	2	0.133443
3213	1	0.635137
3214	2	0.423438
3216	1	0.277228
3217	2	0.382349
3218	2	0.517997
3022	2	0.186594
3221	2	0.478079
3222	1	0.309932
3223	2	0.784038
3224	1	0.5375
3225	2	0.486747
3226	2	0.494592
3228	2	0.57277
3229	2	0.424337
3023	2	0.562696
3231	2	0.659875
3233	2	0.686667
3235	2	0.290433
3236	2	0.577922
3237	2	0.191317
3238	2	0.698541
3240	2	0.719033
3241	2	0.499187
3242	1	0.791971
3245	2	0.190564
3247	2	1
3248	2	0.20316
3249	1	0.678275
3250	2	0.477707
3253	2	0.452632
3255	2	0.720251
3258	1	0.263651
3260	1	0.865225
3261	2	0.671986
3264	2	0.77226
3265	2	0.717277
3266	2	0.379549
3268	1	0.694805
3270	2	0.774648
3271	2	0.565149
3272	2	0.668232
3273	2	0.728395
3274	1	0.47089
3275	2	0.589984
3276	2	0.770355
3278	2	0.876569
3281	2	0.405778
3282	2	0.207254
3283	2	0.879545
3284	2	0.761755
3287	2	0.608403
3288	1	0.783694
3289	2	0.847962
3029	2	0.551471
3291	2	0.562707
3292	2	0.419657
3293	2	0.616667
3295	2	0.367971
3296	2	0.935837
3297	1	0.305882
3298	1	0.655652
3003	2	0.926247
3030	2	0.77237
3300	2	0.417537
3301	1	0.501923
3302	2	0.494458
3305	2	0.619122
3306	1	1
3307	2	0.417582
3031	1	0.736227
3310	2	0.72884
3312	2	0.551304
3313	1	0.444618
3318	2	0.388152
3032	2	0.783542
3320	2	0.594507
3323	2	0.67364
3324	1	0.626223
3327	2	0.234146
3033	1	0.303571
3334	2	0.240277
3336	2	0.597809
3337	1	0.690363
3339	2	0.25788
3340	2	0.65
3342	2	0.363636
3343	2	0.539906
3345	2	0.591549
3346	2	0.459596
3348	2	0.768018
3035	2	0.555332
3350	2	0.476471
3352	2	0.666667
3353	1	0.658052
3354	2	0.646966
3355	1	0.60231
3358	2	0.655712
3359	2	0.596806
3036	1	0.600707
3360	1	0.278798
3361	1	0.669145
3362	1	0.560554
3363	2	0.518809
3366	1	1
3369	1	0.763598
3370	2	0.361502
3372	2	0.44375
3373	2	0.18843
3374	1	0.522678
3375	2	0.398438
3376	1	0.698444
3377	2	0.539185
3378	2	0.868132
3379	2	0.72788
3038	1	0.149153
3380	2	0.467647
3381	2	0.679186
3385	2	0.573109
3386	2	1
3387	2	0.589342
3388	1	0.698152
3389	1	0.689003
3039	2	0.588991
3390	1	0.626761
3391	2	0.796085
3392	1	0.716981
3394	2	0.197183
3395	2	0.597849
3004	2	0.520325
3040	2	0.294852
3400	2	0.437023
3401	2	0.257812
3402	2	0.534375
3403	2	0.190227
3404	1	0.27116
3406	2	0.500849
3407	2	0.43975
3408	2	0.389098
3409	2	0.531952
3410	1	0.420436
3412	1	0.711304
3413	2	0.465806
3414	2	0.45359
3415	2	0.976599
3416	2	0.425781
3419	2	0.725
3042	2	0.60625
3420	2	0.614458
3421	1	0.260791
3424	2	0.557121
3425	2	0.695312
3427	2	0.64
3428	2	0.252358
3429	2	0.432927
3043	2	0.400347
3431	2	0.706557
3433	2	0.384977
3434	2	0.7125
3435	2	0.636364
3436	2	0.147783
3438	1	0.630435
3044	1	0.469828
3441	1	0.288644
3443	1	0.585278
3445	2	0.474037
3446	2	0.144013
3448	2	0.162706
3045	2	0.605634
3450	2	0.528213
3451	1	0.481477
3453	1	0.476615
3454	1	0.800983
3455	2	0.802863
3457	1	0.583851
3459	2	0.390895
3460	1	0.557726
3461	2	0.3875
3462	2	0.745313
3465	1	0.743289
3466	2	0.500764
3467	1	0.183908
3469	2	0.657277
3047	2	0.552463
3470	1	0.869919
3471	2	0.56261
3472	1	1
3473	2	0.291353
3474	2	0.720227
3477	2	0.774359
3478	1	0.550459
3048	2	0.699523
3483	1	0.518212
3484	1	0.965328
3485	2	0.319749
3487	1	0.245902
3488	1	0.990291
3049	1	0.530572
3490	1	0.625259
3491	2	0.431472
3493	2	0.459459
3494	2	0.52862
3498	1	0.247136
3499	2	0.386541
3050	2	0.741351
3501	2	0.566722
3502	1	0.564935
3503	2	0.768212
3504	2	0.671906
3505	1	0.859155
3506	2	0.675426
3507	2	0.723898
3509	2	0.500782
3051	2	0.902973
3510	2	0.470163
3511	2	0.519608
3512	1	0.313291
3514	2	0.435855
3515	1	0.794168
3516	2	0.180103
3517	2	0.526587
3518	2	0.144465
3519	2	0.503333
3052	1	0.493976
3520	1	0.82494
3521	1	0.42623
3522	2	0.239278
3523	1	0.777174
3524	2	0.23299
3525	1	0.631399
3528	1	0.67474
3053	2	0.776144
3531	2	0.384977
3532	1	0.479299
3533	2	0.308917
3534	2	0.545455
3535	2	0.511737
3536	2	0.48986
3537	2	0.473438
3538	2	0.684375
3539	2	0.397707
3054	1	0.655477
3541	1	0.631027
3542	1	0.31811
3543	2	0.318699
3544	2	0.209393
3546	2	0.531646
3548	2	0.715164
3055	2	0.597043
3552	2	1
3555	2	0.523044
3556	2	0.86631
3557	1	0.233096
3559	2	0.353678
3056	2	0.490239
3560	2	0.138843
3564	1	0.544141
3568	1	0.355412
3569	1	0.321678
3057	2	0.653979
3570	1	0.186257
3572	2	0.711726
3573	1	0.934859
3575	2	0.538341
3576	2	0.165714
3577	2	0.685096
3579	2	0.605705
3058	2	0.352574
3580	1	0.667279
3582	2	0.622848
3583	2	0.367292
3584	1	0.571431
3585	1	1
3587	2	0.670628
3588	2	0.460938
3059	2	0.160944
3591	1	0.586207
3592	2	0.341774
3593	2	0.369205
3596	1	0.7456
3597	2	0.718563
3598	2	0.764378
3006	2	0.833333
3600	2	0.660828
3603	2	0.233177
3605	2	0.593162
3607	1	0.526316
3608	1	0.718076
3609	1	0.140917
3611	2	0.491366
3613	2	0.854232
3619	2	0.764007
3621	1	0.517997
3624	2	0.630673
3625	2	0.612416
3627	2	0.575207
3628	2	0.548541
3630	1	0.222222
3631	2	0.136656
3635	2	0.707355
3636	2	0.559072
3637	2	0.643192
3638	1	0.371134
3064	1	0.744425
3065	1	0.846018
3066	1	0.643678
3067	2	0.222798
3068	2	0.416216
3069	1	0.479167
3007	2	0.392915
3070	1	0.417643
3071	1	0.567084
3073	1	0.596244
3074	2	0.777778
3075	2	0.515773
3008	2	0.413793
3080	2	0.652038
3081	1	0.736961
3082	1	0.502235
3083	2	0.214876
3084	2	0.413361
3085	2	0.654941
3087	2	0.484326
3089	2	0.490596
3009	2	0.555377
3090	1	0.673438
3091	1	0.409009
3094	1	0.74087
3095	2	0.438648
3097	2	0.524288
3098	1	0.548438
3099	2	0.649616
