# Supplementary material for: Revealing faces: Gender and cultural differences in facial prominence of selfies
Source: PLoS One. 2018 Oct 31;13(10):e0205893. doi: 10.1371/journal.pone.0205893 (PMC6209219; doi:10.1371/journal.pone.0205893)
Supplement: S4 File — (XLSX) [file pone.0205893.s004.xlsx]

## Sheet: ResultsMoscow
city	Moscow		all	521						faceism	0.548174	0.583531
code	4		male	81	coded as M						Z	M
			female	440	coded as Z						440	81
	Label	Angle	Length	sex	measurement	City	city sample ID	ID	sex ID	FaceismIndeks	M	Z
1	Moscow (1).jpg	-90	297.00	0	297
2	Moscow (1).jpg	-90	619.00	Z	619	Moscow	1	4001	2	0.479806	0.479806
3	Moscow (10).jpg	-90	202.00	0	202
4	Moscow (10).jpg	-90	377.00	Z	377	Moscow	10	4010	2	0.535809	0.535809
5	Moscow (100).jpg	-90	405.00	0	405
6	Moscow (100).jpg	-90	544.00	Z	544	Moscow	100	4100	2	0.744485	0.744485
7	Moscow (103).jpg	-90	378.00	0	378
8	Moscow (103).jpg	-90	655.00	Z	655	Moscow	103	4103	2	0.577099	0.577099
9	Moscow (104).jpg	-90	386.67	0	386.67
10	Moscow (104).jpg	-90	785.33	Z	785.33	Moscow	104	4104	2	0.492366	0.492366
11	Moscow (105).jpg	-90	474.00	0	474
12	Moscow (105).jpg	-90	640.00	Z	640	Moscow	105	4105	2	0.740625	0.740625
13	Moscow (107).jpg	-90	380.00	0	380
14	Moscow (107).jpg	-90	581.00	Z	581	Moscow	107	4107	2	0.654045	0.654045
15	Moscow (109).jpg	-90	476.00	0	476
16	Moscow (109).jpg	-90	816.00	Z	816	Moscow	109	4109	2	0.583333	0.583333
17	Moscow (11).jpg	-90	524.00	0	524
18	Moscow (11).jpg	-90	594.00	Z	594	Moscow	11	4011	2	0.882155	0.882155
19	Moscow (110).jpg	-90	464.00	0	464
20	Moscow (110).jpg	-90	770.67	Z	770.67	Moscow	110	4110	2	0.602074	0.602074
21	Moscow (111).jpg	-90	402.00	0	402
22	Moscow (111).jpg	-90	639.00	Z	639	Moscow	111	4111	2	0.629108	0.629108
23	Moscow (112).jpg	-90	333.00	0	333
24	Moscow (112).jpg	-90	429.00	M	429	Moscow	112	4112	1	0.776224		0.776224
25	Moscow (114).jpg	-90	356.00	0	356
26	Moscow (114).jpg	-90	640.00	Z	640	Moscow	114	4114	2	0.55625	0.55625
27	Moscow (115).jpg	-90	489.00	0	489
28	Moscow (115).jpg	-90	501.00	M	501	Moscow	115	4115	1	0.976048		0.976048
29	Moscow (116).jpg	-90	545.00	0	545
30	Moscow (116).jpg	-90	582.00	M	582	Moscow	116	4116	1	0.936426		0.936426
31	Moscow (117).jpg	-90	390.00	0	390
32	Moscow (117).jpg	-90	568.00	Z	568	Moscow	117	4117	2	0.68662	0.68662
33	Moscow (118).jpg	-90	229.00	0	229
34	Moscow (118).jpg	-90	462.00	Z	462	Moscow	118	4118	2	0.495671	0.495671
35	Moscow (119).jpg	-90	413.00	0	413
36	Moscow (119).jpg	-90	560.00	Z	560	Moscow	119	4119	2	0.7375	0.7375
37	Moscow (12).jpg	-90	322.00	0	322
38	Moscow (12).jpg	-90	478.00	Z	478	Moscow	12	4012	2	0.67364	0.67364
39	Moscow (120).jpg	-90	324.00	0	324
40	Moscow (120).jpg	-90	558.00	Z	558	Moscow	120	4120	2	0.580645	0.580645
41	Moscow (122).jpg	-90	480.00	0	480
42	Moscow (122).jpg	-90	576.00	M	576	Moscow	122	4122	1	0.833333		0.833333
43	Moscow (123).jpg	-90	232.00	0	232
44	Moscow (123).jpg	-90	609.00	Z	609	Moscow	123	4123	2	0.380952	0.380952
45	Moscow (124).jpg	-90	429.00	0	429
46	Moscow (124).jpg	-90	567.00	Z	567	Moscow	124	4124	2	0.756614	0.756614
47	Moscow (125).jpg	-90	257.00	0	257
48	Moscow (125).jpg	-90	605.00	Z	605	Moscow	125	4125	2	0.424793	0.424793
49	Moscow (128).jpg	-90	119.00	0	119
50	Moscow (128).jpg	-90	611.00	M	611	Moscow	128	4128	1	0.194763		0.194763
51	Moscow (129).jpg	-90	361.00	0	361
52	Moscow (129).jpg	-90	639.00	Z	639	Moscow	129	4129	2	0.564945	0.564945
53	Moscow (13).jpg	-90	345.00	0	345
54	Moscow (13).jpg	-90	611.00	Z	611	Moscow	13	4013	2	0.564648	0.564648
55	Moscow (130).jpg	-90	291.00	0	291
56	Moscow (130).jpg	-90	626.00	Z	626	Moscow	130	4130	2	0.464856	0.464856
57	Moscow (131).jpg	-90	154.00	0	154
58	Moscow (131).jpg	-90	640.00	Z	640	Moscow	131	4131	2	0.240625	0.240625
59	Moscow (132).jpg	-90	288.00	0	288
60	Moscow (132).jpg	-90	639.00	Z	639	Moscow	132	4132	2	0.450704	0.450704
61	Moscow (135).jpg	-90	293.00	0	293
62	Moscow (135).jpg	-90	547.00	Z	547	Moscow	135	4135	2	0.535649	0.535649
63	Moscow (136).jpg	-90	325.33	0	325.33
64	Moscow (136).jpg	-90	708.00	Z	708	Moscow	136	4136	2	0.459506	0.459506
65	Moscow (14).jpg	-90	342.00	0	342
66	Moscow (14).jpg	-90	640.00	Z	640	Moscow	14	4014	2	0.534375	0.534375
67	Moscow (140).jpg	-90	382.00	0	382
68	Moscow (140).jpg	-90	497.00	Z	497	Moscow	140	4140	2	0.768612	0.768612
69	Moscow (141).jpg	-90	275.00	0	275
70	Moscow (141).jpg	-90	543.00	Z	543	Moscow	141	4141	2	0.506446	0.506446
71	Moscow (143).jpg	-90	293.33	0	293.33
72	Moscow (143).jpg	-90	677.33	Z	677.33	Moscow	143	4143	2	0.433068	0.433068
73	Moscow (144).jpg	-90	362.00	0	362
74	Moscow (144).jpg	-90	611.00	Z	611	Moscow	144	4144	2	0.592471	0.592471
75	Moscow (145).jpg	-90	515.00	0	515
76	Moscow (145).jpg	-90	612.00	Z	612	Moscow	145	4145	2	0.841503	0.841503
77	Moscow (146).jpg	-90	337.00	0	337
78	Moscow (146).jpg	-90	613.00	Z	613	Moscow	146	4146	2	0.549755	0.549755
79	Moscow (148).jpg	-90	408.00	0	408
80	Moscow (148).jpg	-90	618.00	M	618	Moscow	148	4148	1	0.660194		0.660194
81	Moscow (149).jpg	-90	348.00	0	348
82	Moscow (149).jpg	-90	604.00	Z	604	Moscow	149	4149	2	0.576159	0.576159
83	Moscow (15).jpg	-90	416.00	0	416
84	Moscow (15).jpg	-90	625.00	Z	625	Moscow	15	4015	2	0.6656	0.6656
85	Moscow (150).jpg	-90	341.00	0	341
86	Moscow (150).jpg	-90	483.00	Z	483	Moscow	150	4150	2	0.706004	0.706004
87	Moscow (151).jpg	-90	393.00	0	393
88	Moscow (151).jpg	-90	598.00	Z	598	Moscow	151	4151	2	0.657191	0.657191
89	Moscow (152).jpg	-90	346.00	0	346
90	Moscow (152).jpg	-90	555.00	Z	555	Moscow	152	4152	2	0.623423	0.623423
91	Moscow (153).jpg	-90	348.00	0	348
92	Moscow (153).jpg	-90	638.00	Z	638	Moscow	153	4153	2	0.545455	0.545455
93	Moscow (154).jpg	-90	400.00	0	400
94	Moscow (154).jpg	-90	589.00	M	589	Moscow	154	4154	1	0.679117		0.679117
95	Moscow (155).jpg	-90	411.00	0	411
96	Moscow (155).jpg	-90	495.00	M	495	Moscow	155	4155	1	0.830303		0.830303
97	Moscow (156).jpg	-90	496.00	0	496
98	Moscow (156).jpg	-90	580.00	Z	580	Moscow	156	4156	2	0.855172	0.855172
99	Moscow (157).jpg	-90	391.00	0	391
100	Moscow (157).jpg	-90	562.00	M	562	Moscow	157	4157	1	0.69573		0.69573
101	Moscow (158).jpg	-90	356.00	0	356
102	Moscow (158).jpg	-90	573.00	Z	573	Moscow	158	4158	2	0.621291	0.621291
103	Moscow (159).jpg	-90	134.67	0	134.67
104	Moscow (159).jpg	-90	713.33	Z	713.33	Moscow	159	4159	2	0.188791	0.188791
105	Moscow (16).jpg	-90	131.00	0	131
106	Moscow (16).jpg	-90	535.00	M	535	Moscow	16	4016	1	0.24486		0.24486
107	Moscow (161).jpg	-90	353.00	0	353
108	Moscow (161).jpg	-90	538.00	Z	538	Moscow	161	4161	2	0.656134	0.656134
109	Moscow (164).jpg	-90	493.00	0	493
110	Moscow (164).jpg	-90	593.00	Z	593	Moscow	164	4164	2	0.831366	0.831366
111	Moscow (165).jpg	-90	350.00	0	350
112	Moscow (165).jpg	-90	638.00	M	638	Moscow	165	4165	1	0.548589		0.548589
113	Moscow (166).jpg	-90	339.00	0	339
114	Moscow (166).jpg	-90	638.00	Z	638	Moscow	166	4166	2	0.531348	0.531348
115	Moscow (167).jpg	-90	331.00	0	331
116	Moscow (167).jpg	-90	462.00	M	462	Moscow	167	4167	1	0.71645		0.71645
117	Moscow (168).jpg	-90	166.00	0	166
118	Moscow (168).jpg	-90	499.00	Z	499	Moscow	168	4168	2	0.332665	0.332665
119	Moscow (169).jpg	-90	445.00	0	445
120	Moscow (169).jpg	-90	638.00	Z	638	Moscow	169	4169	2	0.697492	0.697492
121	Moscow (17).jpg	-90	305.33	0	305.33
122	Moscow (17).jpg	-90	870.67	Z	870.67	Moscow	17	4017	2	0.350684	0.350684
123	Moscow (170).jpg	-90	439.00	0	439
124	Moscow (170).jpg	-90	521.00	Z	521	Moscow	170	4170	2	0.84261	0.84261
125	Moscow (171).jpg	-90	413.00	0	413
126	Moscow (171).jpg	-90	607.00	Z	607	Moscow	171	4171	2	0.680395	0.680395
127	Moscow (173).jpg	-90	475.00	0	475
128	Moscow (173).jpg	-90	499.00	Z	499	Moscow	173	4173	2	0.951904	0.951904
129	Moscow (174).jpg	-90	268.00	0	268
130	Moscow (174).jpg	-90	562.00	Z	562	Moscow	174	4174	2	0.476868	0.476868
131	Moscow (175).jpg	-90	145.00	0	145
132	Moscow (175).jpg	-90	639.00	Z	639	Moscow	175	4175	2	0.226917	0.226917
133	Moscow (176).jpg	-90	141.00	0	141
134	Moscow (176).jpg	-90	599.00	Z	599	Moscow	176	4176	2	0.235392	0.235392
135	Moscow (177).jpg	-90	249.00	0	249
136	Moscow (177).jpg	-90	603.00	Z	603	Moscow	177	4177	2	0.412935	0.412935
137	Moscow (178).jpg	-90	383.00	0	383
138	Moscow (178).jpg	-90	568.00	Z	568	Moscow	178	4178	2	0.674296	0.674296
139	Moscow (179).jpg	-90	315.00	0	315
140	Moscow (179).jpg	-90	573.00	Z	573	Moscow	179	4179	2	0.549738	0.549738
141	Moscow (180).jpg	-90	394.00	0	394
142	Moscow (180).jpg	-90	482.00	M	482	Moscow	180	4180	1	0.817427		0.817427
143	Moscow (181).jpg	-90	314.00	0	314
144	Moscow (181).jpg	-90	638.00	Z	638	Moscow	181	4181	2	0.492163	0.492163
145	Moscow (182).jpg	-90	418.00	0	418
146	Moscow (182).jpg	-90	559.00	Z	559	Moscow	182	4182	2	0.747764	0.747764
147	Moscow (183).jpg	-90	279.00	0	279
148	Moscow (183).jpg	-90	639.00	Z	639	Moscow	183	4183	2	0.43662	0.43662
149	Moscow (184).jpg	-90	161.00	0	161
150	Moscow (184).jpg	-90	614.00	Z	614	Moscow	184	4184	2	0.262215	0.262215
151	Moscow (185).jpg	-90	245.33	0	245.33
152	Moscow (185).jpg	-90	822.67	Z	822.67	Moscow	185	4185	2	0.298212	0.298212
153	Moscow (187).jpg	-90	392.00	0	392
154	Moscow (187).jpg	-90	635.00	Z	635	Moscow	187	4187	2	0.617323	0.617323
155	Moscow (188).jpg	-90	357.00	0	357
156	Moscow (188).jpg	-90	559.00	Z	559	Moscow	188	4188	2	0.63864	0.63864
157	Moscow (189).jpg	-90	354.00	0	354
158	Moscow (189).jpg	-90	639.00	Z	639	Moscow	189	4189	2	0.553991	0.553991
159	Moscow (19).jpg	-90	373.00	0	373
160	Moscow (19).jpg	-90	641.00	Z	641	Moscow	19	4019	2	0.581903	0.581903
161	Moscow (190).jpg	-90	360.00	0	360
162	Moscow (190).jpg	-90	639.00	Z	639	Moscow	190	4190	2	0.56338	0.56338
163	Moscow (191).jpg	-90	341.00	0	341
164	Moscow (191).jpg	-90	550.00	M	550	Moscow	191	4191	1	0.62		0.62
165	Moscow (192).jpg	-90	369.33	0	369.33
166	Moscow (192).jpg	-90	792.00	Z	792	Moscow	192	4192	2	0.466326	0.466326
167	Moscow (193).jpg	-90	340.00	0	340
168	Moscow (193).jpg	-90	586.00	Z	586	Moscow	193	4193	2	0.580205	0.580205
169	Moscow (194).jpg	-90	292.00	0	292
170	Moscow (194).jpg	-90	637.33	Z	637.33	Moscow	194	4194	2	0.458161	0.458161
171	Moscow (195).jpg	-90	291.00	0	291
172	Moscow (195).jpg	-90	639.00	Z	639	Moscow	195	4195	2	0.455399	0.455399
173	Moscow (196).jpg	-90	403.00	0	403
174	Moscow (196).jpg	-90	596.00	Z	596	Moscow	196	4196	2	0.676174	0.676174
175	Moscow (198).jpg	-90	223.00	0	223
176	Moscow (198).jpg	-90	455.00	Z	455	Moscow	198	4198	2	0.49011	0.49011
177	Moscow (199).jpg	-90	387.00	0	387
178	Moscow (199).jpg	-90	602.00	Z	602	Moscow	199	4199	2	0.642857	0.642857
179	Moscow (2).jpg	-90	334.00	0	334
180	Moscow (2).jpg	-90	596.00	Z	596	Moscow	2	4002	2	0.560403	0.560403
181	Moscow (20).jpg	-90	410.00	0	410
182	Moscow (20).jpg	-90	625.00	Z	625	Moscow	20	4020	2	0.656	0.656
183	Moscow (200).jpg	-90	460.00	0	460
184	Moscow (200).jpg	-90	615.00	Z	615	Moscow	200	4200	2	0.747967	0.747967
185	Moscow (201).jpg	-90	403.00	0	403
186	Moscow (201).jpg	-90	638.00	Z	638	Moscow	201	4201	2	0.631661	0.631661
187	Moscow (202).jpg	-90	284.00	0	284
188	Moscow (202).jpg	-90	575.00	Z	575	Moscow	202	4202	2	0.493913	0.493913
189	Moscow (203).jpg	-90	178.00	0	178
190	Moscow (203).jpg	-90	371.00	Z	371	Moscow	203	4203	2	0.479784	0.479784
191	Moscow (204).jpg	-90	331.00	0	331
192	Moscow (204).jpg	-90	612.00	Z	612	Moscow	204	4204	2	0.54085	0.54085
193	Moscow (205).jpg	-90	125.00	0	125
194	Moscow (205).jpg	-90	599.00	Z	599	Moscow	205	4205	2	0.208681	0.208681
195	Moscow (206).jpg	-90	378.00	0	378
196	Moscow (206).jpg	-90	512.00	Z	512	Moscow	206	4206	2	0.738281	0.738281
197	Moscow (207).jpg	-90	446.00	0	446
198	Moscow (207).jpg	-90	611.00	Z	611	Moscow	207	4207	2	0.729951	0.729951
199	Moscow (208).jpg	-90	326.00	0	326
200	Moscow (208).jpg	-90	613.00	Z	613	Moscow	208	4208	2	0.531811	0.531811
201	Moscow (21).jpg	-90	318.67	0	318.67
202	Moscow (21).jpg	-90	672.00	Z	672	Moscow	21	4021	2	0.474211	0.474211
203	Moscow (210).jpg	-90	445.00	0	445
204	Moscow (210).jpg	-90	631.00	Z	631	Moscow	210	4210	2	0.70523	0.70523
205	Moscow (211).jpg	-90	399.00	0	399
206	Moscow (211).jpg	-90	607.00	Z	607	Moscow	211	4211	2	0.657331	0.657331
207	Moscow (212).jpg	-90	129.00	0	129
208	Moscow (212).jpg	-90	560.00	M	560	Moscow	212	4212	1	0.230357		0.230357
209	Moscow (213).jpg	-90	127.00	0	127
210	Moscow (213).jpg	-90	504.00	M	504	Moscow	213	4213	1	0.251984		0.251984
211	Moscow (214).jpg	-90	343.00	0	343
212	Moscow (214).jpg	-90	545.00	M	545	Moscow	214	4214	1	0.629358		0.629358
213	Moscow (215).jpg	-90	355.00	0	355
214	Moscow (215).jpg	-90	630.00	Z	630	Moscow	215	4215	2	0.563492	0.563492
215	Moscow (216).jpg	-90	385.00	0	385
216	Moscow (216).jpg	-90	599.00	Z	599	Moscow	216	4216	2	0.642738	0.642738
217	Moscow (217).jpg	-90	408.00	0	408
218	Moscow (217).jpg	-90	638.00	Z	638	Moscow	217	4217	2	0.639498	0.639498
219	Moscow (218).jpg	-90	346.00	0	346
220	Moscow (218).jpg	-90	638.00	Z	638	Moscow	218	4218	2	0.54232	0.54232
221	Moscow (219).jpg	-90	337.33	0	337.33
222	Moscow (219).jpg	-90	665.33	Z	665.33	Moscow	219	4219	2	0.507012	0.507012
223	Moscow (22).jpg	-90	286.00	0	286
224	Moscow (22).jpg	-90	603.00	Z	603	Moscow	22	4022	2	0.474295	0.474295
225	Moscow (220).jpg	-90	459.00	0	459
226	Moscow (220).jpg	-90	600.00	Z	600	Moscow	220	4220	2	0.765	0.765
227	Moscow (221).jpg	-90	224.00	0	224
228	Moscow (221).jpg	-90	613.00	Z	613	Moscow	221	4221	2	0.365416	0.365416
229	Moscow (222).jpg	-90	229.00	0	229
230	Moscow (222).jpg	-90	545.00	Z	545	Moscow	222	4222	2	0.420183	0.420183
231	Moscow (223).jpg	-90	369.00	0	369
232	Moscow (223).jpg	-90	640.00	Z	640	Moscow	223	4223	2	0.576562	0.576562
233	Moscow (224).jpg	-90	152.00	0	152
234	Moscow (224).jpg	-90	603.00	Z	603	Moscow	224	4224	2	0.252073	0.252073
235	Moscow (225).jpg	-90	479.00	0	479
236	Moscow (225).jpg	-90	585.00	Z	585	Moscow	225	4225	2	0.818803	0.818803
237	Moscow (226).jpg	-90	273.00	0	273
238	Moscow (226).jpg	-90	637.00	Z	637	Moscow	226	4226	2	0.428571	0.428571
239	Moscow (227).jpg	-90	409.33	0	409.33
240	Moscow (227).jpg	-90	798.67	Z	798.67	Moscow	227	4227	2	0.512515	0.512515
241	Moscow (228).jpg	-90	250.00	0	250
242	Moscow (228).jpg	-90	576.00	Z	576	Moscow	228	4228	2	0.434028	0.434028
243	Moscow (229).jpg	-90	165.00	0	165
244	Moscow (229).jpg	-90	632.00	Z	632	Moscow	229	4229	2	0.261076	0.261076
245	Moscow (23).jpg	-90	328.00	0	328
246	Moscow (23).jpg	-90	542.00	Z	542	Moscow	23	4023	2	0.605166	0.605166
247	Moscow (230).jpg	-90	336.00	0	336
248	Moscow (230).jpg	-90	561.00	Z	561	Moscow	230	4230	2	0.59893	0.59893
249	Moscow (231).jpg	-90	407.00	0	407
250	Moscow (231).jpg	-90	518.00	Z	518	Moscow	231	4231	2	0.785714	0.785714
251	Moscow (232).jpg	-90	492.00	0	492
252	Moscow (232).jpg	-90	853.33	Z	853.33	Moscow	232	4232	2	0.576565	0.576565
253	Moscow (233).jpg	-90	429.00	0	429
254	Moscow (233).jpg	-90	686.00	Z	686	Moscow	233	4233	2	0.625364	0.625364
255	Moscow (234).jpg	-90	373.00	0	373
256	Moscow (234).jpg	-90	641.00	Z	641	Moscow	234	4234	2	0.581903	0.581903
257	Moscow (236).jpg	-90	315.00	0	315
258	Moscow (236).jpg	-90	543.00	M	543	Moscow	236	4236	1	0.58011		0.58011
259	Moscow (238).jpg	-90	308.00	0	308
260	Moscow (238).jpg	-90	610.00	Z	610	Moscow	238	4238	2	0.504918	0.504918
261	Moscow (239).jpg	-90	343.00	0	343
262	Moscow (239).jpg	-90	638.00	Z	638	Moscow	239	4239	2	0.537618	0.537618
263	Moscow (24).jpg	-90	467.00	0	467
264	Moscow (24).jpg	-90	573.00	Z	573	Moscow	24	4024	2	0.815009	0.815009
265	Moscow (241).jpg	-90	456.00	0	456
266	Moscow (241).jpg	-90	532.00	Z	532	Moscow	241	4241	2	0.857143	0.857143
267	Moscow (242).jpg	-90	561.00	0	561
268	Moscow (242).jpg	-90	610.00	Z	610	Moscow	242	4242	2	0.919672	0.919672
269	Moscow (243).jpg	-90	316.00	0	316
270	Moscow (243).jpg	-90	639.00	Z	639	Moscow	243	4243	2	0.494523	0.494523
271	Moscow (244).jpg	-90	302.00	0	302
272	Moscow (244).jpg	-90	640.00	Z	640	Moscow	244	4244	2	0.471875	0.471875
273	Moscow (246).jpg	-90	278.67	0	278.67
274	Moscow (246).jpg	-90	662.67	Z	662.67	Moscow	246	4246	2	0.420526	0.420526
275	Moscow (247).jpg	-90	481.33	0	481.33
276	Moscow (247).jpg	-90	769.33	Z	769.33	Moscow	247	4247	2	0.625648	0.625648
277	Moscow (248).jpg	-90	403.00	0	403
278	Moscow (248).jpg	-90	638.00	Z	638	Moscow	248	4248	2	0.631661	0.631661
279	Moscow (249).jpg	-90	473.00	0	473
280	Moscow (249).jpg	-90	593.00	Z	593	Moscow	249	4249	2	0.797639	0.797639
281	Moscow (25).jpg	-90	379.00	0	379
282	Moscow (25).jpg	-90	638.00	Z	638	Moscow	25	4025	2	0.594044	0.594044
283	Moscow (250).jpg	-90	319.00	0	319
284	Moscow (250).jpg	-90	576.00	Z	576	Moscow	250	4250	2	0.553819	0.553819
285	Moscow (251).jpg	-90	463.00	0	463
286	Moscow (251).jpg	-90	569.00	M	569	Moscow	251	4251	1	0.813708		0.813708
287	Moscow (252).jpg	-90	262.67	0	262.67
288	Moscow (252).jpg	-90	766.67	M	766.67	Moscow	252	4252	1	0.342612		0.342612
289	Moscow (253).jpg	-90	121.00	0	121
290	Moscow (253).jpg	-90	570.00	Z	570	Moscow	253	4253	2	0.212281	0.212281
291	Moscow (255).jpg	-90	351.00	0	351
292	Moscow (255).jpg	-90	637.00	Z	637	Moscow	255	4255	2	0.55102	0.55102
293	Moscow (256).jpg	-90	280.00	0	280
294	Moscow (256).jpg	-90	560.00	Z	560	Moscow	256	4256	2	0.5	0.5
295	Moscow (258).jpg	-90	420.00	0	420
296	Moscow (258).jpg	-90	640.00	Z	640	Moscow	258	4258	2	0.65625	0.65625
297	Moscow (259).jpg	-90	353.00	0	353
298	Moscow (259).jpg	-90	599.00	Z	599	Moscow	259	4259	2	0.589316	0.589316
299	Moscow (261).jpg	-90	293.00	0	293
300	Moscow (261).jpg	-90	639.00	Z	639	Moscow	261	4261	2	0.458529	0.458529
301	Moscow (262).jpg	-90	200.00	0	200
302	Moscow (262).jpg	-90	385.00	Z	385	Moscow	262	4262	2	0.519481	0.519481
303	Moscow (263).jpg	-90	164.00	0	164
304	Moscow (263).jpg	-90	487.00	Z	487	Moscow	263	4263	2	0.336756	0.336756
305	Moscow (266).jpg	-90	312.00	0	312
306	Moscow (266).jpg	-90	462.00	M	462	Moscow	266	4266	1	0.675325		0.675325
307	Moscow (267).jpg	-90	345.00	0	345
308	Moscow (267).jpg	-90	640.00	Z	640	Moscow	267	4267	2	0.539062	0.539062
309	Moscow (268).jpg	-90	309.00	0	309
310	Moscow (268).jpg	-90	612.00	Z	612	Moscow	268	4268	2	0.504902	0.504902
311	Moscow (269).jpg	-90	389.00	0	389
312	Moscow (269).jpg	-90	574.00	M	574	Moscow	269	4269	1	0.6777		0.6777
313	Moscow (27).jpg	-90	264.00	0	264
314	Moscow (27).jpg	-90	410.00	Z	410	Moscow	27	4027	2	0.643902	0.643902
315	Moscow (271).jpg	-90	242.00	0	242
316	Moscow (271).jpg	-90	514.00	Z	514	Moscow	271	4271	2	0.470817	0.470817
317	Moscow (272).jpg	-90	393.00	0	393
318	Moscow (272).jpg	-90	587.00	Z	587	Moscow	272	4272	2	0.669506	0.669506
319	Moscow (273).jpg	-90	322.00	0	322
320	Moscow (273).jpg	-90	551.00	M	551	Moscow	273	4273	1	0.584392		0.584392
321	Moscow (274).jpg	-90	400.00	0	400
322	Moscow (274).jpg	-90	575.00	M	575	Moscow	274	4274	1	0.695652		0.695652
323	Moscow (275).jpg	-90	317.33	0	317.33
324	Moscow (275).jpg	-90	761.33	Z	761.33	Moscow	275	4275	2	0.41681	0.41681
325	Moscow (276).jpg	-90	405.00	0	405
326	Moscow (276).jpg	-90	642.00	Z	642	Moscow	276	4276	2	0.630841	0.630841
327	Moscow (277).jpg	-90	328.00	0	328
328	Moscow (277).jpg	-90	849.33	Z	849.33	Moscow	277	4277	2	0.386187	0.386187
329	Moscow (278).jpg	-90	403.00	0	403
330	Moscow (278).jpg	-90	560.00	M	560	Moscow	278	4278	1	0.719643		0.719643
331	Moscow (279).jpg	-90	349.33	0	349.33
332	Moscow (279).jpg	-90	582.67	M	582.67	Moscow	279	4279	1	0.599533		0.599533
333	Moscow (28).jpg	-90	377.00	0	377
334	Moscow (28).jpg	-90	672.00	Z	672	Moscow	28	4028	2	0.561012	0.561012
335	Moscow (280).jpg	-90	257.00	0	257
336	Moscow (280).jpg	-90	618.00	Z	618	Moscow	280	4280	2	0.415858	0.415858
337	Moscow (281).jpg	-90	263.00	0	263
338	Moscow (281).jpg	-90	435.00	Z	435	Moscow	281	4281	2	0.604598	0.604598
339	Moscow (282).jpg	-90	330.00	0	330
340	Moscow (282).jpg	-90	499.00	Z	499	Moscow	282	4282	2	0.661323	0.661323
341	Moscow (283).jpg	-90	269.33	0	269.33
342	Moscow (283).jpg	-90	760.00	Z	760	Moscow	283	4283	2	0.354382	0.354382
343	Moscow (284).jpg	-90	152.00	0	152
344	Moscow (284).jpg	-90	476.00	Z	476	Moscow	284	4284	2	0.319328	0.319328
345	Moscow (285).jpg	-90	199.00	0	199
346	Moscow (285).jpg	-90	572.00	Z	572	Moscow	285	4285	2	0.347902	0.347902
347	Moscow (286).jpg	-90	443.00	0	443
348	Moscow (286).jpg	-90	585.00	Z	585	Moscow	286	4286	2	0.757265	0.757265
349	Moscow (287).jpg	-90	404.00	0	404
350	Moscow (287).jpg	-90	624.00	Z	624	Moscow	287	4287	2	0.647436	0.647436
351	Moscow (288).jpg	-90	327.00	0	327
352	Moscow (288).jpg	-90	540.00	M	540	Moscow	288	4288	1	0.605556		0.605556
353	Moscow (289).jpg	-90	311.00	0	311
354	Moscow (289).jpg	-90	466.00	Z	466	Moscow	289	4289	2	0.667382	0.667382
355	Moscow (29).jpg	-90	376.00	0	376
356	Moscow (29).jpg	-90	572.00	Z	572	Moscow	29	4029	2	0.657343	0.657343
357	Moscow (290).jpg	-90	336.00	0	336
358	Moscow (290).jpg	-90	773.33	Z	773.33	Moscow	290	4290	2	0.434485	0.434485
359	Moscow (291).jpg	-90	398.67	0	398.67
360	Moscow (291).jpg	-90	690.67	Z	690.67	Moscow	291	4291	2	0.577222	0.577222
361	Moscow (292).jpg	-90	380.00	0	380
362	Moscow (292).jpg	-90	526.00	M	526	Moscow	292	4292	1	0.722433		0.722433
363	Moscow (293).jpg	-90	296.00	0	296
364	Moscow (293).jpg	-90	640.00	Z	640	Moscow	293	4293	2	0.4625	0.4625
365	Moscow (294).jpg	-90	237.00	0	237
366	Moscow (294).jpg	-90	568.00	M	568	Moscow	294	4294	1	0.417254		0.417254
367	Moscow (295).jpg	-90	289.00	0	289
368	Moscow (295).jpg	-90	567.00	Z	567	Moscow	295	4295	2	0.5097	0.5097
369	Moscow (296).jpg	-90	332.00	0	332
370	Moscow (296).jpg	-90	529.00	M	529	Moscow	296	4296	1	0.627599		0.627599
371	Moscow (299).jpg	-90	283.00	0	283
372	Moscow (299).jpg	-90	538.00	Z	538	Moscow	299	4299	2	0.526022	0.526022
373	Moscow (3).jpg	-90	324.00	0	324
374	Moscow (3).jpg	-90	552.00	Z	552	Moscow	3	4003	2	0.586957	0.586957
375	Moscow (30).jpg	-90	151.00	0	151
376	Moscow (30).jpg	-90	608.00	Z	608	Moscow	30	4030	2	0.248355	0.248355
377	Moscow (301).jpg	-90	149.00	0	149
378	Moscow (301).jpg	-90	612.00	Z	612	Moscow	301	4301	2	0.243464	0.243464
379	Moscow (303).jpg	-90	355.00	0	355
380	Moscow (303).jpg	-90	406.00	Z	406	Moscow	303	4303	2	0.874384	0.874384
381	Moscow (304).jpg	-90	140.00	0	140
382	Moscow (304).jpg	-90	520.00	Z	520	Moscow	304	4304	2	0.269231	0.269231
383	Moscow (305).jpg	-90	326.00	0	326
384	Moscow (305).jpg	-90	563.00	Z	563	Moscow	305	4305	2	0.579041	0.579041
385	Moscow (306).jpg	-90	274.67	0	274.67
386	Moscow (306).jpg	-90	612.00	Z	612	Moscow	306	4306	2	0.448807	0.448807
387	Moscow (308).jpg	-90	355.00	0	355
388	Moscow (308).jpg	-90	537.00	M	537	Moscow	308	4308	1	0.66108		0.66108
389	Moscow (309).jpg	-90	411.00	0	411
390	Moscow (309).jpg	-90	606.00	Z	606	Moscow	309	4309	2	0.678218	0.678218
391	Moscow (31).jpg	-90	457.00	0	457
392	Moscow (31).jpg	-90	603.00	Z	603	Moscow	31	4031	2	0.757877	0.757877
393	Moscow (310).jpg	-90	434.00	0	434
394	Moscow (310).jpg	-90	600.00	Z	600	Moscow	310	4310	2	0.723333	0.723333
395	Moscow (312).jpg	-90	368.00	0	368
396	Moscow (312).jpg	-90	633.00	Z	633	Moscow	312	4312	2	0.581359	0.581359
397	Moscow (313).jpg	-90	338.00	0	338
398	Moscow (313).jpg	-90	590.00	Z	590	Moscow	313	4313	2	0.572881	0.572881
399	Moscow (314).jpg	-90	367.00	0	367
400	Moscow (314).jpg	-90	639.00	Z	639	Moscow	314	4314	2	0.574335	0.574335
401	Moscow (316).jpg	-90	483.00	0	483
402	Moscow (316).jpg	-90	598.00	Z	598	Moscow	316	4316	2	0.807692	0.807692
403	Moscow (317).jpg	-90	411.00	0	411
404	Moscow (317).jpg	-90	587.00	Z	587	Moscow	317	4317	2	0.70017	0.70017
405	Moscow (318).jpg	-90	265.33	0	265.33
406	Moscow (318).jpg	-90	793.33	Z	793.33	Moscow	318	4318	2	0.334451	0.334451
407	Moscow (319).jpg	-90	389.33	0	389.33
408	Moscow (319).jpg	-90	589.33	Z	589.33	Moscow	319	4319	2	0.660632	0.660632
409	Moscow (32).jpg	-90	367.00	0	367
410	Moscow (32).jpg	-90	515.00	Z	515	Moscow	32	4032	2	0.712621	0.712621
411	Moscow (320).jpg	-90	403.00	0	403
412	Moscow (320).jpg	-90	637.00	Z	637	Moscow	320	4320	2	0.632653	0.632653
413	Moscow (321).jpg	-90	407.00	0	407
414	Moscow (321).jpg	-90	591.00	Z	591	Moscow	321	4321	2	0.688663	0.688663
415	Moscow (322).jpg	-90	427.00	0	427
416	Moscow (322).jpg	-90	555.00	Z	555	Moscow	322	4322	2	0.769369	0.769369
417	Moscow (323).jpg	-90	140.00	0	140
418	Moscow (323).jpg	-90	603.00	Z	603	Moscow	323	4323	2	0.232172	0.232172
419	Moscow (324).jpg	-90	317.33	0	317.33
420	Moscow (324).jpg	-90	712.00	Z	712	Moscow	324	4324	2	0.445688	0.445688
421	Moscow (325).jpg	-90	377.00	0	377
422	Moscow (325).jpg	-90	603.00	Z	603	Moscow	325	4325	2	0.625207	0.625207
423	Moscow (326).jpg	-90	410.67	0	410.67
424	Moscow (326).jpg	-90	804.00	Z	804	Moscow	326	4326	2	0.510784	0.510784
425	Moscow (327).jpg	-90	139.00	0	139
426	Moscow (327).jpg	-90	583.00	Z	583	Moscow	327	4327	2	0.238422	0.238422
427	Moscow (329).jpg	-90	381.00	0	381
428	Moscow (329).jpg	-90	584.00	Z	584	Moscow	329	4329	2	0.652397	0.652397
429	Moscow (33).jpg	-90	191.00	0	191
430	Moscow (33).jpg	-90	620.00	Z	620	Moscow	33	4033	2	0.308065	0.308065
431	Moscow (330).jpg	-90	219.00	0	219
432	Moscow (330).jpg	-90	540.00	Z	540	Moscow	330	4330	2	0.405556	0.405556
433	Moscow (331).jpg	-90	342.00	0	342
434	Moscow (331).jpg	-90	640.00	Z	640	Moscow	331	4331	2	0.534375	0.534375
435	Moscow (332).jpg	-90	129.00	0	129
436	Moscow (332).jpg	-90	598.00	Z	598	Moscow	332	4332	2	0.215719	0.215719
437	Moscow (333).jpg	-90	375.00	0	375
438	Moscow (333).jpg	-90	640.00	Z	640	Moscow	333	4333	2	0.585938	0.585938
439	Moscow (334).jpg	-90	360.00	0	360
440	Moscow (334).jpg	-90	777.33	Z	777.33	Moscow	334	4334	2	0.463124	0.463124
441	Moscow (335).jpg	-90	337.00	0	337
442	Moscow (335).jpg	-90	575.00	Z	575	Moscow	335	4335	2	0.586087	0.586087
443	Moscow (336).jpg	-90	390.67	0	390.67
444	Moscow (336).jpg	-90	720.00	Z	720	Moscow	336	4336	2	0.542597	0.542597
445	Moscow (337).jpg	-90	489.00	0	489
446	Moscow (337).jpg	-90	640.00	Z	640	Moscow	337	4337	2	0.764062	0.764062
447	Moscow (338).jpg	-90	205.00	0	205
448	Moscow (338).jpg	-90	636.00	Z	636	Moscow	338	4338	2	0.322327	0.322327
449	Moscow (339).jpg	-90	125.00	0	125
450	Moscow (339).jpg	-90	593.00	Z	593	Moscow	339	4339	2	0.210793	0.210793
451	Moscow (34).jpg	-90	378.00	0	378
452	Moscow (34).jpg	-90	614.00	Z	614	Moscow	34	4034	2	0.615635	0.615635
453	Moscow (341).jpg	-90	297.00	0	297
454	Moscow (341).jpg	-90	622.00	Z	622	Moscow	341	4341	2	0.477492	0.477492
455	Moscow (342).jpg	-90	136.00	0	136
456	Moscow (342).jpg	-90	591.00	M	591	Moscow	342	4342	1	0.230118		0.230118
457	Moscow (343).jpg	-90	163.00	0	163
458	Moscow (343).jpg	-90	590.00	Z	590	Moscow	343	4343	2	0.276271	0.276271
459	Moscow (345).jpg	-90	458.00	0	458
460	Moscow (345).jpg	-90	638.00	Z	638	Moscow	345	4345	2	0.717868	0.717868
461	Moscow (346).jpg	-90	439.00	0	439
462	Moscow (346).jpg	-90	598.00	Z	598	Moscow	346	4346	2	0.734114	0.734114
463	Moscow (347).jpg	-90	372.00	0	372
464	Moscow (347).jpg	-90	640.00	Z	640	Moscow	347	4347	2	0.58125	0.58125
465	Moscow (348).jpg	-90	558.00	0	558
466	Moscow (348).jpg	-90	572.00	M	572	Moscow	348	4348	1	0.975524		0.975524
467	Moscow (349).jpg	-90	316.00	0	316
468	Moscow (349).jpg	-90	581.00	Z	581	Moscow	349	4349	2	0.54389	0.54389
469	Moscow (35).jpg	-90	315.00	0	315
470	Moscow (35).jpg	-90	595.00	Z	595	Moscow	35	4035	2	0.529412	0.529412
471	Moscow (352).jpg	-90	483.00	0	483
472	Moscow (352).jpg	-90	549.00	M	549	Moscow	352	4352	1	0.879781		0.879781
473	Moscow (355).jpg	-90	524.00	0	524
474	Moscow (355).jpg	-90	638.00	Z	638	Moscow	355	4355	2	0.821317	0.821317
475	Moscow (356).jpg	-90	153.00	0	153
476	Moscow (356).jpg	-90	584.00	Z	584	Moscow	356	4356	2	0.261986	0.261986
477	Moscow (359).jpg	-90	358.00	0	358
478	Moscow (359).jpg	-90	604.00	Z	604	Moscow	359	4359	2	0.592715	0.592715
479	Moscow (36).jpg	-90	424.00	0	424
480	Moscow (36).jpg	-90	501.00	Z	501	Moscow	36	4036	2	0.846307	0.846307
481	Moscow (360).jpg	-90	297.00	0	297
482	Moscow (360).jpg	-90	638.00	M	638	Moscow	360	4360	1	0.465517		0.465517
483	Moscow (361).jpg	-90	142.00	0	142
484	Moscow (361).jpg	-90	464.00	Z	464	Moscow	361	4361	2	0.306034	0.306034
485	Moscow (363).jpg	-90	343.00	0	343
486	Moscow (363).jpg	-90	589.00	M	589	Moscow	363	4363	1	0.582343		0.582343
487	Moscow (364).jpg	-90	532.00	0	532
488	Moscow (364).jpg	-90	869.33	Z	869.33	Moscow	364	4364	2	0.611966	0.611966
489	Moscow (365).jpg	-90	438.00	0	438
490	Moscow (365).jpg	-90	594.00	Z	594	Moscow	365	4365	2	0.737374	0.737374
491	Moscow (366).jpg	-90	125.00	0	125
492	Moscow (366).jpg	-90	616.00	Z	616	Moscow	366	4366	2	0.202922	0.202922
493	Moscow (368).jpg	-90	139.00	0	139
494	Moscow (368).jpg	-90	559.00	Z	559	Moscow	368	4368	2	0.248658	0.248658
495	Moscow (369).jpg	-90	318.00	0	318
496	Moscow (369).jpg	-90	577.00	Z	577	Moscow	369	4369	2	0.551127	0.551127
497	Moscow (37).jpg	-90	151.00	0	151
498	Moscow (37).jpg	-90	588.00	Z	588	Moscow	37	4037	2	0.256803	0.256803
499	Moscow (370).jpg	-90	280.00	0	280
500	Moscow (370).jpg	-90	698.67	M	698.67	Moscow	370	4370	1	0.400761		0.400761
501	Moscow (372).jpg	-90	371.00	0	371
502	Moscow (372).jpg	-90	638.00	Z	638	Moscow	372	4372	2	0.581505	0.581505
503	Moscow (373).jpg	-90	159.00	0	159
504	Moscow (373).jpg	-90	622.00	Z	622	Moscow	373	4373	2	0.255627	0.255627
505	Moscow (374).jpg	-90	479.00	0	479
506	Moscow (374).jpg	-90	623.00	Z	623	Moscow	374	4374	2	0.76886	0.76886
507	Moscow (375).jpg	-90	226.00	0	226
508	Moscow (375).jpg	-90	612.00	Z	612	Moscow	375	4375	2	0.369281	0.369281
509	Moscow (376).jpg	-90	228.00	0	228
510	Moscow (376).jpg	-90	624.00	Z	624	Moscow	376	4376	2	0.365385	0.365385
511	Moscow (377).jpg	-90	165.00	0	165
512	Moscow (377).jpg	-90	626.00	M	626	Moscow	377	4377	1	0.263578		0.263578
513	Moscow (378).jpg	-90	571.00	0	571
514	Moscow (378).jpg	-90	571.00	Z	571	Moscow	378	4378	2	1	1
515	Moscow (379).jpg	-90	410.00	0	410
516	Moscow (379).jpg	-90	512.00	Z	512	Moscow	379	4379	2	0.800781	0.800781
517	Moscow (38).jpg	-90	445.00	0	445
518	Moscow (38).jpg	-90	639.00	Z	639	Moscow	38	4038	2	0.696401	0.696401
519	Moscow (380).jpg	-90	100.00	0	100
520	Moscow (380).jpg	-90	393.00	M	393	Moscow	380	4380	1	0.254453		0.254453
521	Moscow (381).jpg	-90	321.00	0	321
522	Moscow (381).jpg	-90	499.00	Z	499	Moscow	381	4381	2	0.643287	0.643287
523	Moscow (383).jpg	-90	369.00	0	369
524	Moscow (383).jpg	-90	622.00	Z	622	Moscow	383	4383	2	0.593248	0.593248
525	Moscow (384).jpg	-90	465.00	0	465
526	Moscow (384).jpg	-90	639.00	Z	639	Moscow	384	4384	2	0.7277	0.7277
527	Moscow (385).jpg	-90	556.00	0	556
528	Moscow (385).jpg	-90	579.00	Z	579	Moscow	385	4385	2	0.960276	0.960276
529	Moscow (387).jpg	-90	145.00	0	145
530	Moscow (387).jpg	-90	594.00	M	594	Moscow	387	4387	1	0.244108		0.244108
531	Moscow (388).jpg	-90	190.00	0	190
532	Moscow (388).jpg	-90	639.00	Z	639	Moscow	388	4388	2	0.29734	0.29734
533	Moscow (389).jpg	-90	288.00	0	288
534	Moscow (389).jpg	-90	639.00	Z	639	Moscow	389	4389	2	0.450704	0.450704
535	Moscow (39).jpg	-90	406.00	0	406
536	Moscow (39).jpg	-90	615.00	Z	615	Moscow	39	4039	2	0.660163	0.660163
537	Moscow (390).jpg	-90	621.00	0	621
538	Moscow (390).jpg	-90	639.00	Z	639	Moscow	390	4390	2	0.971831	0.971831
539	Moscow (391).jpg	-90	290.67	0	290.67
540	Moscow (391).jpg	-90	710.67	Z	710.67	Moscow	391	4391	2	0.409008	0.409008
541	Moscow (392).jpg	-90	230.00	0	230
542	Moscow (392).jpg	-90	542.00	Z	542	Moscow	392	4392	2	0.424354	0.424354
543	Moscow (393).jpg	-90	304.00	0	304
544	Moscow (393).jpg	-90	572.00	M	572	Moscow	393	4393	1	0.531469		0.531469
545	Moscow (394).jpg	-90	302.00	0	302
546	Moscow (394).jpg	-90	519.00	M	519	Moscow	394	4394	1	0.581888		0.581888
547	Moscow (395).jpg	-90	173.00	0	173
548	Moscow (395).jpg	-90	602.00	Z	602	Moscow	395	4395	2	0.287375	0.287375
549	Moscow (396).jpg	-90	323.00	0	323
550	Moscow (396).jpg	-90	638.00	Z	638	Moscow	396	4396	2	0.50627	0.50627
551	Moscow (398).jpg	-90	125.00	0	125
552	Moscow (398).jpg	-90	589.00	Z	589	Moscow	398	4398	2	0.212224	0.212224
553	Moscow (399).jpg	-90	130.67	0	130.67
554	Moscow (399).jpg	-90	545.33	Z	545.33	Moscow	399	4399	2	0.239616	0.239616
555	Moscow (4).jpg	-90	337.00	0	337
556	Moscow (4).jpg	-90	640.00	Z	640	Moscow	4	4004	2	0.526563	0.526563
557	Moscow (40).jpg	-90	167.00	0	50
557	Moscow (40).jpg	-90	167.00	Z	167	Moscow	40	4040	2	0.299401	0.299401
558	Moscow (400).jpg	-90	207.00	0	207
559	Moscow (400).jpg	-90	573.00	M	573	Moscow	400	4400	1	0.361257		0.361257
560	Moscow (401).jpg	-90	473.00	0	473
561	Moscow (401).jpg	-90	575.00	M	575	Moscow	401	4401	1	0.822609		0.822609
562	Moscow (402).jpg	-90	324.00	0	324
563	Moscow (402).jpg	-90	603.00	Z	603	Moscow	402	4402	2	0.537313	0.537313
564	Moscow (403).jpg	-90	362.67	0	362.67
565	Moscow (403).jpg	-90	757.33	Z	757.33	Moscow	403	4403	2	0.47888	0.47888
566	Moscow (405).jpg	-90	304.00	0	304
567	Moscow (405).jpg	-90	638.00	Z	638	Moscow	405	4405	2	0.476489	0.476489
568	Moscow (406).jpg	-90	372.00	0	372
569	Moscow (406).jpg	-90	552.00	Z	552	Moscow	406	4406	2	0.673913	0.673913
570	Moscow (407).jpg	-90	491.00	0	491
571	Moscow (407).jpg	-90	614.00	Z	614	Moscow	407	4407	2	0.799674	0.799674
572	Moscow (408).jpg	-90	252.00	0	252
573	Moscow (408).jpg	-90	468.00	Z	468	Moscow	408	4408	2	0.538462	0.538462
574	Moscow (409).jpg	-90	351.00	0	351
575	Moscow (409).jpg	-90	620.00	Z	620	Moscow	409	4409	2	0.566129	0.566129
576	Moscow (411).jpg	-90	355.00	0	355
577	Moscow (411).jpg	-90	617.00	Z	617	Moscow	411	4411	2	0.575365	0.575365
578	Moscow (413).jpg	-90	366.00	0	366
579	Moscow (413).jpg	-90	459.00	Z	459	Moscow	413	4413	2	0.797386	0.797386
580	Moscow (415).jpg	-90	299.00	0	299
581	Moscow (415).jpg	-90	639.00	M	639	Moscow	415	4415	1	0.467919		0.467919
582	Moscow (417).jpg	-90	252.00	0	252
583	Moscow (417).jpg	-90	608.00	Z	608	Moscow	417	4417	2	0.414474	0.414474
584	Moscow (419).jpg	-90	229.00	0	229
585	Moscow (419).jpg	-90	565.00	Z	565	Moscow	419	4419	2	0.40531	0.40531
586	Moscow (42).jpg	-90	219.00	0	219
587	Moscow (42).jpg	-90	598.00	Z	598	Moscow	42	4042	2	0.366221	0.366221
588	Moscow (420).jpg	-90	309.00	0	309
589	Moscow (420).jpg	-90	599.00	Z	599	Moscow	420	4420	2	0.51586	0.51586
590	Moscow (422).jpg	-90	174.00	0	174
591	Moscow (422).jpg	-90	571.00	Z	571	Moscow	422	4422	2	0.304729	0.304729
592	Moscow (423).jpg	-90	458.00	0	458
593	Moscow (423).jpg	-90	617.00	Z	617	Moscow	423	4423	2	0.742301	0.742301
594	Moscow (424).jpg	-90	262.00	0	262
595	Moscow (424).jpg	-90	556.00	M	556	Moscow	424	4424	1	0.471223		0.471223
596	Moscow (426).jpg	-90	336.00	0	336
597	Moscow (426).jpg	-90	593.00	Z	593	Moscow	426	4426	2	0.56661	0.56661
598	Moscow (427).jpg	-90	379.00	0	379
599	Moscow (427).jpg	-90	640.00	Z	640	Moscow	427	4427	2	0.592187	0.592187
600	Moscow (428).jpg	-90	171.00	0	171
601	Moscow (428).jpg	-90	462.00	Z	462	Moscow	428	4428	2	0.37013	0.37013
602	Moscow (429).jpg	-90	520.00	0	520
603	Moscow (429).jpg	-90	559.00	Z	559	Moscow	429	4429	2	0.930233	0.930233
604	Moscow (43).jpg	-90	485.00	0	485
605	Moscow (43).jpg	-90	626.00	Z	626	Moscow	43	4043	2	0.77476	0.77476
606	Moscow (431).jpg	-90	463.00	0	463
607	Moscow (431).jpg	-90	639.00	M	639	Moscow	431	4431	1	0.72457		0.72457
608	Moscow (432).jpg	-90	253.00	0	253
609	Moscow (432).jpg	-90	605.00	Z	605	Moscow	432	4432	2	0.418182	0.418182
610	Moscow (433).jpg	-90	320.00	0	320
611	Moscow (433).jpg	-90	595.00	Z	595	Moscow	433	4433	2	0.537815	0.537815
612	Moscow (434).jpg	-90	179.00	0	179
613	Moscow (434).jpg	-90	598.00	Z	598	Moscow	434	4434	2	0.299331	0.299331
614	Moscow (435).jpg	-90	347.00	0	347
615	Moscow (435).jpg	-90	530.00	M	530	Moscow	435	4435	1	0.654717		0.654717
616	Moscow (436).jpg	-90	279.00	0	279
617	Moscow (436).jpg	-90	611.00	Z	611	Moscow	436	4436	2	0.456628	0.456628
618	Moscow (437).jpg	-90	476.00	0	476
619	Moscow (437).jpg	-90	582.00	Z	582	Moscow	437	4437	2	0.817869	0.817869
620	Moscow (438).jpg	-90	397.00	0	397
621	Moscow (438).jpg	-90	641.00	M	641	Moscow	438	4438	1	0.619345		0.619345
622	Moscow (439).jpg	-90	431.00	0	431
623	Moscow (439).jpg	-90	575.00	Z	575	Moscow	439	4439	2	0.749565	0.749565
624	Moscow (44).jpg	-90	345.00	0	345
625	Moscow (44).jpg	-90	642.00	Z	642	Moscow	44	4044	2	0.537383	0.537383
626	Moscow (440).jpg	-90	372.00	0	372
627	Moscow (440).jpg	-90	643.00	Z	643	Moscow	440	4440	2	0.578538	0.578538
628	Moscow (442).jpg	-90	260.00	0	260
629	Moscow (442).jpg	-90	640.00	Z	640	Moscow	442	4442	2	0.40625	0.40625
630	Moscow (443).jpg	-90	151.00	0	151
631	Moscow (443).jpg	-90	443.00	Z	443	Moscow	443	4443	2	0.340858	0.340858
632	Moscow (444).jpg	-90	392.00	0	392
633	Moscow (444).jpg	-90	816.00	Z	816	Moscow	444	4444	2	0.480392	0.480392
634	Moscow (445).jpg	-90	291.00	0	291
635	Moscow (445).jpg	-90	456.00	M	456	Moscow	445	4445	1	0.638158		0.638158
636	Moscow (446).jpg	-90	244.00	0	244
637	Moscow (446).jpg	-90	597.33	Z	597.33	Moscow	446	4446	2	0.408484	0.408484
638	Moscow (448).jpg	-90	240.00	0	240
639	Moscow (448).jpg	-90	830.67	Z	830.67	Moscow	448	4448	2	0.288923	0.288923
640	Moscow (450).jpg	-90	289.00	0	289
641	Moscow (450).jpg	-90	463.00	Z	463	Moscow	450	4450	2	0.62419	0.62419
642	Moscow (451).jpg	-90	357.00	0	357
643	Moscow (451).jpg	-90	620.00	Z	620	Moscow	451	4451	2	0.575806	0.575806
644	Moscow (452).jpg	-90	266.67	0	266.67
645	Moscow (452).jpg	-90	694.67	M	694.67	Moscow	452	4452	1	0.38388		0.38388
646	Moscow (453).jpg	-90	393.00	0	393
647	Moscow (453).jpg	-90	570.00	M	570	Moscow	453	4453	1	0.689474		0.689474
648	Moscow (454).jpg	-90	333.00	0	333
649	Moscow (454).jpg	-90	478.00	Z	478	Moscow	454	4454	2	0.696653	0.696653
650	Moscow (455).jpg	-90	304.00	0	304
651	Moscow (455).jpg	-90	582.00	Z	582	Moscow	455	4455	2	0.522337	0.522337
652	Moscow (456).jpg	-90	142.00	0	142
653	Moscow (456).jpg	-90	600.00	Z	600	Moscow	456	4456	2	0.236667	0.236667
654	Moscow (457).jpg	-90	478.00	0	478
655	Moscow (457).jpg	-90	595.00	Z	595	Moscow	457	4457	2	0.803361	0.803361
656	Moscow (458).jpg	-90	404.00	0	404
657	Moscow (458).jpg	-90	550.00	M	550	Moscow	458	4458	1	0.734545		0.734545
658	Moscow (459).jpg	-90	422.00	0	422
659	Moscow (459).jpg	-90	634.00	M	634	Moscow	459	4459	1	0.665615		0.665615
660	Moscow (46).jpg	-90	149.00	0	149
661	Moscow (46).jpg	-90	637.00	Z	637	Moscow	46	4046	2	0.233909	0.233909
662	Moscow (460).jpg	-90	441.33	0	441.33
663	Moscow (460).jpg	-90	620.00	Z	620	Moscow	460	4460	2	0.711823	0.711823
664	Moscow (461).jpg	-90	405.00	0	405
665	Moscow (461).jpg	-90	533.00	Z	533	Moscow	461	4461	2	0.75985	0.75985
666	Moscow (462).jpg	-90	304.00	0	304
667	Moscow (462).jpg	-90	638.00	Z	638	Moscow	462	4462	2	0.476489	0.476489
668	Moscow (463).jpg	-90	319.00	0	319
669	Moscow (463).jpg	-90	580.00	Z	580	Moscow	463	4463	2	0.55	0.55
670	Moscow (464).jpg	-90	332.00	0	332
671	Moscow (464).jpg	-90	550.00	Z	550	Moscow	464	4464	2	0.603636	0.603636
672	Moscow (465).jpg	-90	502.00	0	502
673	Moscow (465).jpg	-90	638.00	Z	638	Moscow	465	4465	2	0.786834	0.786834
674	Moscow (467).jpg	-90	275.00	0	275
675	Moscow (467).jpg	-90	611.00	Z	611	Moscow	467	4467	2	0.450082	0.450082
676	Moscow (469).jpg	-90	194.00	0	194
677	Moscow (469).jpg	-90	638.00	Z	638	Moscow	469	4469	2	0.304075	0.304075
678	Moscow (47).jpg	-90	333.00	0	333
679	Moscow (47).jpg	-90	642.00	Z	642	Moscow	47	4047	2	0.518692	0.518692
680	Moscow (470).jpg	-90	372.00	0	372
681	Moscow (470).jpg	-90	749.33	Z	749.33	Moscow	470	4470	2	0.496443	0.496443
682	Moscow (471).jpg	-90	376.00	0	376
683	Moscow (471).jpg	-90	621.00	Z	621	Moscow	471	4471	2	0.605475	0.605475
684	Moscow (472).jpg	-90	319.00	0	319
685	Moscow (472).jpg	-90	637.00	Z	637	Moscow	472	4472	2	0.500785	0.500785
686	Moscow (473).jpg	-90	189.33	0	189.33
687	Moscow (473).jpg	-90	752.00	Z	752	Moscow	473	4473	2	0.251769	0.251769
688	Moscow (474).jpg	-90	250.67	0	250.67
689	Moscow (474).jpg	-90	633.33	Z	633.33	Moscow	474	4474	2	0.395797	0.395797
690	Moscow (475).jpg	-90	393.33	0	393.33
691	Moscow (475).jpg	-90	666.67	M	666.67	Moscow	475	4475	1	0.589992		0.589992
692	Moscow (476).jpg	-90	239.00	0	239
693	Moscow (476).jpg	-90	639.00	Z	639	Moscow	476	4476	2	0.374022	0.374022
694	Moscow (477).jpg	-90	346.67	0	346.67
695	Moscow (477).jpg	-90	768.00	Z	768	Moscow	477	4477	2	0.451393	0.451393
696	Moscow (478).jpg	-90	293.00	0	293
697	Moscow (478).jpg	-90	639.00	Z	639	Moscow	478	4478	2	0.458529	0.458529
698	Moscow (479).jpg	-90	514.00	0	514
699	Moscow (479).jpg	-90	575.00	Z	575	Moscow	479	4479	2	0.893913	0.893913
700	Moscow (48).jpg	-90	216.00	0	216
701	Moscow (48).jpg	-90	606.67	Z	606.67	Moscow	48	4048	2	0.356042	0.356042
702	Moscow (480).jpg	-90	431.00	0	431
703	Moscow (480).jpg	-90	587.00	Z	587	Moscow	480	4480	2	0.734242	0.734242
704	Moscow (481).jpg	-90	374.00	0	374
705	Moscow (481).jpg	-90	640.00	Z	640	Moscow	481	4481	2	0.584375	0.584375
706	Moscow (482).jpg	-90	368.00	0	368
707	Moscow (482).jpg	-90	637.00	Z	637	Moscow	482	4482	2	0.577708	0.577708
708	Moscow (483).jpg	-90	241.00	0	241
709	Moscow (483).jpg	-90	636.00	Z	636	Moscow	483	4483	2	0.378931	0.378931
710	Moscow (484).jpg	-90	472.00	0	472
711	Moscow (484).jpg	-90	563.00	Z	563	Moscow	484	4484	2	0.838366	0.838366
712	Moscow (486).jpg	-90	448.00	0	448
713	Moscow (486).jpg	-90	552.00	Z	552	Moscow	486	4486	2	0.811594	0.811594
714	Moscow (487).jpg	-90	305.00	0	305
715	Moscow (487).jpg	-90	613.00	M	613	Moscow	487	4487	1	0.497553		0.497553
716	Moscow (488).jpg	-90	315.00	0	315
717	Moscow (488).jpg	-90	638.00	Z	638	Moscow	488	4488	2	0.49373	0.49373
718	Moscow (489).jpg	-90	408.00	0	408
719	Moscow (489).jpg	-90	621.00	Z	621	Moscow	489	4489	2	0.657005	0.657005
720	Moscow (490).jpg	-90	317.00	0	317
721	Moscow (490).jpg	-90	615.00	Z	615	Moscow	490	4490	2	0.515447	0.515447
722	Moscow (491).jpg	-90	330.00	0	330
723	Moscow (491).jpg	-90	611.00	Z	611	Moscow	491	4491	2	0.540098	0.540098
724	Moscow (492).jpg	-90	330.00	0	330
725	Moscow (492).jpg	-90	641.00	Z	641	Moscow	492	4492	2	0.514821	0.514821
726	Moscow (494).jpg	-90	352.00	0	352
727	Moscow (494).jpg	-90	638.00	M	638	Moscow	494	4494	1	0.551724		0.551724
728	Moscow (495).jpg	-90	141.00	0	141
729	Moscow (495).jpg	-90	620.00	M	620	Moscow	495	4495	1	0.227419		0.227419
730	Moscow (496).jpg	-90	277.00	0	277
731	Moscow (496).jpg	-90	622.00	Z	622	Moscow	496	4496	2	0.445338	0.445338
732	Moscow (497).jpg	-90	317.33	0	317.33
733	Moscow (497).jpg	-90	705.33	Z	705.33	Moscow	497	4497	2	0.449903	0.449903
734	Moscow (498).jpg	-90	194.00	0	194
735	Moscow (498).jpg	-90	575.00	Z	575	Moscow	498	4498	2	0.337391	0.337391
736	Moscow (5).jpg	-90	162.67	0	162.67
737	Moscow (5).jpg	-90	796.00	Z	796	Moscow	5	4005	2	0.204359	0.204359
738	Moscow (50).jpg	-90	299.00	0	299
739	Moscow (50).jpg	-90	544.00	Z	544	Moscow	50	4050	2	0.549632	0.549632
740	Moscow (500).jpg	-90	361.00	0	361
741	Moscow (500).jpg	-90	618.00	M	618	Moscow	500	4500	1	0.584142		0.584142
742	Moscow (501).jpg	-90	198.00	0	198
743	Moscow (501).jpg	-90	412.00	Z	412	Moscow	501	4501	2	0.480583	0.480583
744	Moscow (502).jpg	-90	223.00	0	223
745	Moscow (502).jpg	-90	492.00	Z	492	Moscow	502	4502	2	0.453252	0.453252
746	Moscow (503).jpg	-90	641.33		641.33
747	Moscow (503).jpg	-90	641.33	Z	641.33	Moscow	503	4503	2	1	1
748	Moscow (505).jpg	-90	346.00	0	346
749	Moscow (505).jpg	-90	551.00	Z	551	Moscow	505	4505	2	0.627949	0.627949
750	Moscow (506).jpg	-90	376.00	0	376
751	Moscow (506).jpg	-90	638.00	M	638	Moscow	506	4506	1	0.589342		0.589342
752	Moscow (507).jpg	-90	231.00	0	231
753	Moscow (507).jpg	-90	585.00	Z	585	Moscow	507	4507	2	0.394872	0.394872
754	Moscow (508).jpg	-90	340.00	0	340
755	Moscow (508).jpg	-90	611.00	Z	611	Moscow	508	4508	2	0.556465	0.556465
756	Moscow (509).jpg	-90	270.00	0	270
757	Moscow (509).jpg	-90	554.00	M	554	Moscow	509	4509	1	0.487365		0.487365
758	Moscow (51).jpg	-90	274.67	0	274.67
759	Moscow (51).jpg	-90	740.00	Z	740	Moscow	51	4051	2	0.371176	0.371176
760	Moscow (510).jpg	-90	367.00	0	367
761	Moscow (510).jpg	-90	483.00	M	483	Moscow	510	4510	1	0.759834		0.759834
762	Moscow (511).jpg	-90	366.00	0	366
763	Moscow (511).jpg	-90	515.00	Z	515	Moscow	511	4511	2	0.71068	0.71068
764	Moscow (513).jpg	-90	332.00	0	332
765	Moscow (513).jpg	-90	781.33	Z	781.33	Moscow	513	4513	2	0.424916	0.424916
766	Moscow (514).jpg	-90	459.00	0	459
767	Moscow (514).jpg	-90	638.00	Z	638	Moscow	514	4514	2	0.719436	0.719436
768	Moscow (516).jpg	-90	356.00	0	356
769	Moscow (516).jpg	-90	708.00	Z	708	Moscow	516	4516	2	0.502825	0.502825
770	Moscow (517).jpg	-90	349.00	0	349
771	Moscow (517).jpg	-90	583.00	Z	583	Moscow	517	4517	2	0.598628	0.598628
772	Moscow (518).jpg	-90	186.00	0	186
773	Moscow (518).jpg	-90	530.00	Z	530	Moscow	518	4518	2	0.350943	0.350943
774	Moscow (519).jpg	-90	281.00	0	281
775	Moscow (519).jpg	-90	463.00	Z	463	Moscow	519	4519	2	0.606911	0.606911
776	Moscow (52).jpg	-90	389.00	0	389
777	Moscow (52).jpg	-90	588.00	Z	588	Moscow	52	4052	2	0.661565	0.661565
778	Moscow (521).jpg	-90	376.00	0	376
779	Moscow (521).jpg	-90	608.00	Z	608	Moscow	521	4521	2	0.618421	0.618421
780	Moscow (522).jpg	-90	281.00	0	281
781	Moscow (522).jpg	-90	641.00	Z	641	Moscow	522	4522	2	0.438378	0.438378
782	Moscow (523).jpg	-90	248.00	0	248
783	Moscow (523).jpg	-90	552.00	Z	552	Moscow	523	4523	2	0.449275	0.449275
784	Moscow (525).jpg	-90	407.00	0	407
785	Moscow (525).jpg	-90	599.00	Z	599	Moscow	525	4525	2	0.679466	0.679466
786	Moscow (526).jpg	-90	198.00	0	198
787	Moscow (526).jpg	-90	639.00	Z	639	Moscow	526	4526	2	0.309859	0.309859
788	Moscow (527).jpg	-90	263.00	0	263
789	Moscow (527).jpg	-90	615.00	Z	615	Moscow	527	4527	2	0.427642	0.427642
790	Moscow (528).jpg	-90	314.67	0	314.67
791	Moscow (528).jpg	-90	697.33	Z	697.33	Moscow	528	4528	2	0.45125	0.45125
792	Moscow (529).jpg	-90	279.00	0	279
793	Moscow (529).jpg	-90	505.00	M	505	Moscow	529	4529	1	0.552475		0.552475
794	Moscow (53).jpg	-90	397.00	0	397
795	Moscow (53).jpg	-90	512.00	M	512	Moscow	53	4053	1	0.775391		0.775391
796	Moscow (530).jpg	-90	142.00	0	142
797	Moscow (530).jpg	-90	525.00	Z	525	Moscow	530	4530	2	0.270476	0.270476
798	Moscow (531).jpg	-90	338.00	0	338
799	Moscow (531).jpg	-90	498.00	M	498	Moscow	531	4531	1	0.678715		0.678715
800	Moscow (532).jpg	-90	235.00	0	235
801	Moscow (532).jpg	-90	594.00	Z	594	Moscow	532	4532	2	0.395623	0.395623
802	Moscow (533).jpg	-90	483.00	0	483
803	Moscow (533).jpg	-90	587.00	Z	587	Moscow	533	4533	2	0.822828	0.822828
804	Moscow (534).jpg	-90	297.00	0	297
805	Moscow (534).jpg	-90	596.00	M	596	Moscow	534	4534	1	0.498322		0.498322
806	Moscow (535).jpg	-90	539.00	0	539
807	Moscow (535).jpg	-90	565.00	Z	565	Moscow	535	4535	2	0.953982	0.953982
808	Moscow (536).jpg	-90	388.00	0	388
809	Moscow (536).jpg	-90	583.00	Z	583	Moscow	536	4536	2	0.665523	0.665523
810	Moscow (537).jpg	-90	455.00	0	455
811	Moscow (537).jpg	-90	554.00	M	554	Moscow	537	4537	1	0.8213		0.8213
812	Moscow (538).jpg	-90	375.00	0	375
813	Moscow (538).jpg	-90	631.00	Z	631	Moscow	538	4538	2	0.594295	0.594295
814	Moscow (539).jpg	-90	585.33	0	585.33
815	Moscow (539).jpg	-90	794.67	M	794.67	Moscow	539	4539	1	0.73657		0.73657
816	Moscow (540).jpg	-90	359.00	0	359
817	Moscow (540).jpg	-90	640.00	Z	640	Moscow	540	4540	2	0.560937	0.560937
818	Moscow (541).jpg	-90	246.67	0	246.67
819	Moscow (541).jpg	-90	548.00	Z	548	Moscow	541	4541	2	0.450128	0.450128
820	Moscow (543).jpg	-90	272.00	0	272
821	Moscow (543).jpg	-90	625.00	Z	625	Moscow	543	4543	2	0.4352	0.4352
822	Moscow (544).jpg	-90	377.00	0	377
823	Moscow (544).jpg	-90	603.00	Z	603	Moscow	544	4544	2	0.625207	0.625207
824	Moscow (546).jpg	-90	388.00	0	388
825	Moscow (546).jpg	-90	640.00	Z	640	Moscow	546	4546	2	0.60625	0.60625
826	Moscow (547).jpg	-90	413.00	0	413
827	Moscow (547).jpg	-90	638.00	M	638	Moscow	547	4547	1	0.647335		0.647335
828	Moscow (548).jpg	-90	466.00	0	466
829	Moscow (548).jpg	-90	639.00	Z	639	Moscow	548	4548	2	0.729264	0.729264
830	Moscow (549).jpg	-90	262.00	0	262
831	Moscow (549).jpg	-90	640.00	Z	640	Moscow	549	4549	2	0.409375	0.409375
832	Moscow (55).jpg	-90	217.00	0	217
833	Moscow (55).jpg	-90	428.00	M	428	Moscow	55	4055	1	0.507009		0.507009
834	Moscow (550).jpg	-90	210.00	0	210
835	Moscow (550).jpg	-90	609.00	Z	609	Moscow	550	4550	2	0.344828	0.344828
836	Moscow (551).jpg	-90	479.00	0	479
837	Moscow (551).jpg	-90	601.00	Z	601	Moscow	551	4551	2	0.797005	0.797005
838	Moscow (552).jpg	-90	340.00	0	340
839	Moscow (552).jpg	-90	562.00	Z	562	Moscow	552	4552	2	0.604982	0.604982
840	Moscow (554).jpg	-90	300.00	0	300
841	Moscow (554).jpg	-90	639.00	Z	639	Moscow	554	4554	2	0.469484	0.469484
842	Moscow (555).jpg	-90	397.33	0	397.33
843	Moscow (555).jpg	-90	670.67	Z	670.67	Moscow	555	4555	2	0.592437	0.592437
844	Moscow (556).jpg	-90	207.00	0	207
845	Moscow (556).jpg	-90	532.00	Z	532	Moscow	556	4556	2	0.389098	0.389098
846	Moscow (558).jpg	-90	400.00	0	400
847	Moscow (558).jpg	-90	639.00	Z	639	Moscow	558	4558	2	0.625978	0.625978
848	Moscow (560).jpg	-90	284.00	0	284
849	Moscow (560).jpg	-90	624.00	Z	624	Moscow	560	4560	2	0.455128	0.455128
850	Moscow (561).jpg	-90	349.00	0	349
851	Moscow (561).jpg	-90	638.00	Z	638	Moscow	561	4561	2	0.547022	0.547022
852	Moscow (562).jpg	-90	236.00	0	236
853	Moscow (562).jpg	-90	434.00	Z	434	Moscow	562	4562	2	0.543779	0.543779
854	Moscow (564).jpg	-90	355.00	0	355
855	Moscow (564).jpg	-90	527.00	Z	527	Moscow	564	4564	2	0.673624	0.673624
856	Moscow (566).jpg	-90	395.00	0	395
857	Moscow (566).jpg	-90	617.00	M	617	Moscow	566	4566	1	0.640194		0.640194
858	Moscow (568).jpg	-90	401.00	0	401
859	Moscow (568).jpg	-90	594.00	Z	594	Moscow	568	4568	2	0.675084	0.675084
860	Moscow (570).jpg	-90	286.00	0	286
861	Moscow (570).jpg	-90	476.00	Z	476	Moscow	570	4570	2	0.60084	0.60084
862	Moscow (571).jpg	-90	347.00	0	347
863	Moscow (571).jpg	-90	607.00	M	607	Moscow	571	4571	1	0.571664		0.571664
864	Moscow (572).jpg	-90	332.00	0	332
865	Moscow (572).jpg	-90	614.00	Z	614	Moscow	572	4572	2	0.540717	0.540717
866	Moscow (574).jpg	-90	308.00	0	308
867	Moscow (574).jpg	-90	639.00	Z	639	Moscow	574	4574	2	0.482003	0.482003
868	Moscow (575).jpg	-90	395.00	0	395
869	Moscow (575).jpg	-90	640.00	M	640	Moscow	575	4575	1	0.617188		0.617188
870	Moscow (576).jpg	-90	354.00	0	354
871	Moscow (576).jpg	-90	640.00	Z	640	Moscow	576	4576	2	0.553125	0.553125
872	Moscow (577).jpg	-90	460.00	0	460
873	Moscow (577).jpg	-90	639.00	Z	639	Moscow	577	4577	2	0.719875	0.719875
874	Moscow (578).jpg	-90	316.00	0	316
875	Moscow (578).jpg	-90	598.00	Z	598	Moscow	578	4578	2	0.528428	0.528428
876	Moscow (579).jpg	-90	143.00	0	143
877	Moscow (579).jpg	-90	638.00	Z	638	Moscow	579	4579	2	0.224138	0.224138
878	Moscow (58).jpg	-90	387.00	0	387
879	Moscow (58).jpg	-90	626.00	Z	626	Moscow	58	4058	2	0.618211	0.618211
880	Moscow (580).jpg	-90	460.00	0	460
881	Moscow (580).jpg	-90	548.00	Z	548	Moscow	580	4580	2	0.839416	0.839416
882	Moscow (581).jpg	-90	296.00	0	296
883	Moscow (581).jpg	-90	639.00	Z	639	Moscow	581	4581	2	0.463224	0.463224
884	Moscow (582).jpg	-90	358.00	0	358
885	Moscow (582).jpg	-90	637.00	Z	637	Moscow	582	4582	2	0.562009	0.562009
886	Moscow (583).jpg	-90	268.00	0	268
887	Moscow (583).jpg	-90	638.00	Z	638	Moscow	583	4583	2	0.420063	0.420063
888	Moscow (586).jpg	-90	424.00	0	424
889	Moscow (586).jpg	-90	640.00	Z	640	Moscow	586	4586	2	0.6625	0.6625
890	Moscow (587).jpg	-90	354.00	0	354
891	Moscow (587).jpg	-90	615.00	Z	615	Moscow	587	4587	2	0.57561	0.57561
892	Moscow (588).jpg	-90	399.00	0	399
893	Moscow (588).jpg	-90	599.00	Z	599	Moscow	588	4588	2	0.66611	0.66611
894	Moscow (589).jpg	-90	280.00	0	280
895	Moscow (589).jpg	-90	579.00	Z	579	Moscow	589	4589	2	0.483592	0.483592
896	Moscow (59).jpg	-90	424.00	0	424
897	Moscow (59).jpg	-90	797.33	Z	797.33	Moscow	59	4059	2	0.531775	0.531775
898	Moscow (590).jpg	-90	400.00	0	400
899	Moscow (590).jpg	-90	836.00	Z	836	Moscow	590	4590	2	0.478469	0.478469
900	Moscow (591).jpg	-90	385.00	0	385
901	Moscow (591).jpg	-90	594.00	Z	594	Moscow	591	4591	2	0.648148	0.648148
902	Moscow (592).jpg	-90	130.00	0	130
903	Moscow (592).jpg	-90	611.00	Z	611	Moscow	592	4592	2	0.212766	0.212766
904	Moscow (593).jpg	-90	374.00	0	374
905	Moscow (593).jpg	-90	452.00	Z	452	Moscow	593	4593	2	0.827434	0.827434
906	Moscow (594).jpg	-90	162.00	0	162
907	Moscow (594).jpg	-90	625.00	Z	625	Moscow	594	4594	2	0.2592	0.2592
908	Moscow (595).jpg	-90	172.00	0	172
909	Moscow (595).jpg	-90	406.00	Z	406	Moscow	595	4595	2	0.423645	0.423645
910	Moscow (596).jpg	-90	284.00	0	284
911	Moscow (596).jpg	-90	638.00	Z	638	Moscow	596	4596	2	0.445141	0.445141
912	Moscow (597).jpg	-90	403.00	0	403
913	Moscow (597).jpg	-90	637.00	Z	637	Moscow	597	4597	2	0.632653	0.632653
914	Moscow (598).jpg	-90	250.00	0	250
915	Moscow (598).jpg	-90	638.00	Z	638	Moscow	598	4598	2	0.39185	0.39185
916	Moscow (599).jpg	-90	460.00	0	460
917	Moscow (599).jpg	-90	638.00	Z	638	Moscow	599	4599	2	0.721003	0.721003
918	Moscow (60).jpg	-90	359.00	0	359
919	Moscow (60).jpg	-90	638.00	Z	638	Moscow	60	4060	2	0.562696	0.562696
920	Moscow (600).jpg	-90	385.00	0	385
921	Moscow (600).jpg	-90	638.00	Z	638	Moscow	600	4600	2	0.603448	0.603448
922	Moscow (601).jpg	-90	322.00	0	322
923	Moscow (601).jpg	-90	616.00	Z	616	Moscow	601	4601	2	0.522727	0.522727
924	Moscow (602).jpg	-90	239.00	0	239
925	Moscow (602).jpg	-90	566.00	M	566	Moscow	602	4602	1	0.422261		0.422261
926	Moscow (603).jpg	-90	129.00	0	129
927	Moscow (603).jpg	-90	639.00	Z	639	Moscow	603	4603	2	0.201878	0.201878
928	Moscow (604).jpg	-90	390.00	0	390
929	Moscow (604).jpg	-90	637.00	Z	637	Moscow	604	4604	2	0.612245	0.612245
930	Moscow (605).jpg	-90	331.00	0	331
931	Moscow (605).jpg	-90	571.00	M	571	Moscow	605	4605	1	0.579685		0.579685
932	Moscow (606).jpg	-90	549.00	0	549
933	Moscow (606).jpg	-90	639.00	Z	639	Moscow	606	4606	2	0.859155	0.859155
934	Moscow (608).jpg	-90	160.00	0	160
935	Moscow (608).jpg	-90	585.00	Z	585	Moscow	608	4608	2	0.273504	0.273504
936	Moscow (609).jpg	-90	470.00	0	470
937	Moscow (609).jpg	-90	618.00	Z	618	Moscow	609	4609	2	0.760518	0.760518
938	Moscow (61).jpg	-90	437.00	0	437
939	Moscow (61).jpg	-90	569.00	Z	569	Moscow	61	4061	2	0.768014	0.768014
940	Moscow (612).jpg	-90	183.00	0	183
941	Moscow (612).jpg	-90	639.00	Z	639	Moscow	612	4612	2	0.286385	0.286385
942	Moscow (613).jpg	-90	317.00	0	317
943	Moscow (613).jpg	-90	604.00	Z	604	Moscow	613	4613	2	0.524834	0.524834
944	Moscow (614).jpg	-90	371.00	0	371
945	Moscow (614).jpg	-90	433.00	Z	433	Moscow	614	4614	2	0.856813	0.856813
946	Moscow (615).jpg	-90	328.00	0	328
947	Moscow (615).jpg	-90	609.00	Z	609	Moscow	615	4615	2	0.538588	0.538588
948	Moscow (616).jpg	-90	398.00	0	398
949	Moscow (616).jpg	-90	546.00	Z	546	Moscow	616	4616	2	0.728938	0.728938
950	Moscow (617).jpg	-90	148.00	0	148
951	Moscow (617).jpg	-90	617.00	Z	617	Moscow	617	4617	2	0.23987	0.23987
952	Moscow (62).jpg	-90	169.33	0	169.33
953	Moscow (62).jpg	-90	597.33	Z	597.33	Moscow	62	4062	2	0.283478	0.283478
954	Moscow (620).jpg	-90	149.00	0	149
955	Moscow (620).jpg	-90	477.00	M	477	Moscow	620	4620	1	0.312369		0.312369
956	Moscow (621).jpg	-90	300.00	0	300
957	Moscow (621).jpg	-90	639.00	Z	639	Moscow	621	4621	2	0.469484	0.469484
958	Moscow (622).jpg	-90	353.33	0	353.33
959	Moscow (622).jpg	-90	704.00	M	704	Moscow	622	4622	1	0.501889		0.501889
960	Moscow (623).jpg	-90	151.00	0	151
961	Moscow (623).jpg	-90	480.00	Z	480	Moscow	623	4623	2	0.314583	0.314583
962	Moscow (624).jpg	-90	374.00	0	374
963	Moscow (624).jpg	-90	611.00	Z	611	Moscow	624	4624	2	0.612111	0.612111
964	Moscow (625).jpg	-90	109.00	0	109
965	Moscow (625).jpg	-90	579.00	M	579	Moscow	625	4625	1	0.188256		0.188256
966	Moscow (626).jpg	-90	420.00	0	420
967	Moscow (626).jpg	-90	640.00	Z	640	Moscow	626	4626	2	0.65625	0.65625
968	Moscow (628).jpg	-90	362.00	0	362
969	Moscow (628).jpg	-90	539.00	M	539	Moscow	628	4628	1	0.671614		0.671614
970	Moscow (629).jpg	-90	168.00	0	168
971	Moscow (629).jpg	-90	621.00	Z	621	Moscow	629	4629	2	0.270531	0.270531
972	Moscow (63).jpg	-90	304.00	0	304
973	Moscow (63).jpg	-90	555.00	Z	555	Moscow	63	4063	2	0.547748	0.547748
974	Moscow (630).jpg	-90	613.00	0	613
975	Moscow (630).jpg	-90	613.00	Z	613	Moscow	630	4630	2	1	1
976	Moscow (631).jpg	-90	385.33	0	385.33
977	Moscow (631).jpg	-90	769.33	Z	769.33	Moscow	631	4631	2	0.500864	0.500864
978	Moscow (632).jpg	-90	465.33	0	465.33
979	Moscow (632).jpg	-90	837.33	Z	837.33	Moscow	632	4632	2	0.555731	0.555731
980	Moscow (633).jpg	-90	382.00	0	382
981	Moscow (633).jpg	-90	496.00	M	496	Moscow	633	4633	1	0.770161		0.770161
982	Moscow (634).jpg	-90	549.00	0	549
983	Moscow (634).jpg	-90	570.00	Z	570	Moscow	634	4634	2	0.963158	0.963158
984	Moscow (635).jpg	-90	359.00	0	359
985	Moscow (635).jpg	-90	640.00	Z	640	Moscow	635	4635	2	0.560937	0.560937
986	Moscow (637).jpg	-90	122.00	0	122
987	Moscow (637).jpg	-90	587.00	Z	587	Moscow	637	4637	2	0.207836	0.207836
988	Moscow (638).jpg	-90	445.00	0	445
989	Moscow (638).jpg	-90	638.00	Z	638	Moscow	638	4638	2	0.697492	0.697492
990	Moscow (65).jpg	-90	410.00		410
991	Moscow (65).jpg	-90	638.00	Z	638	Moscow	65	4065	2	0.642633	0.642633
992	Moscow (66).jpg	-90	471.00	0	471
993	Moscow (66).jpg	-90	639.00	Z	639	Moscow	66	4066	2	0.737089	0.737089
994	Moscow (67).jpg	-90	416.00	0	416
995	Moscow (67).jpg	-90	601.00	Z	601	Moscow	67	4067	2	0.69218	0.69218
996	Moscow (69).jpg	-90	420.00	0	420
997	Moscow (69).jpg	-90	601.00	Z	601	Moscow	69	4069	2	0.698835	0.698835
998	Moscow (7).jpg	-90	329.00	0	329
999	Moscow (7).jpg	-90	576.00	Z	576	Moscow	7	4007	2	0.571181	0.571181
1000	Moscow (70).jpg	-90	362.00	0	362
1001	Moscow (70).jpg	-90	610.00	Z	610	Moscow	70	4070	2	0.593443	0.593443
1002	Moscow (71).jpg	-90	333.00	0	333
1003	Moscow (71).jpg	-90	538.00	Z	538	Moscow	71	4071	2	0.618959	0.618959
1004	Moscow (73).jpg	-90	365.33	0	365.33
1005	Moscow (73).jpg	-90	688.00	Z	688	Moscow	73	4073	2	0.531003	0.531003
1006	Moscow (74).jpg	-90	128.00	0	128
1007	Moscow (74).jpg	-90	424.00	Z	424	Moscow	74	4074	2	0.301887	0.301887
1008	Moscow (75).jpg	-90	287.00	0	287
1009	Moscow (75).jpg	-90	582.00	Z	582	Moscow	75	4075	2	0.493127	0.493127
1010	Moscow (77).jpg	-90	309.33	0	309.33
1011	Moscow (77).jpg	-90	694.67	Z	694.67	Moscow	77	4077	2	0.445291	0.445291
1012	Moscow (78).jpg	-90	325.00	0	325
1013	Moscow (78).jpg	-90	638.00	Z	638	Moscow	78	4078	2	0.509404	0.509404
1014	Moscow (79).jpg	-90	390.67	0	390.67
1015	Moscow (79).jpg	-90	709.33	Z	709.33	Moscow	79	4079	2	0.550759	0.550759
1016	Moscow (8).jpg	-90	391.00	0	391
1017	Moscow (8).jpg	-90	592.00	Z	592	Moscow	8	4008	2	0.660473	0.660473
1018	Moscow (80).jpg	-90	509.00	0	509
1019	Moscow (80).jpg	-90	637.00	Z	637	Moscow	80	4080	2	0.799058	0.799058
1020	Moscow (82).jpg	-90	282.00	0	282
1021	Moscow (82).jpg	-90	588.00	M	588	Moscow	82	4082	1	0.479592		0.479592
1022	Moscow (85).jpg	-90	160.00	0	160
1023	Moscow (85).jpg	-90	639.00	Z	639	Moscow	85	4085	2	0.250391	0.250391
1024	Moscow (86).jpg	-90	266.00	0	266
1025	Moscow (86).jpg	-90	454.00	Z	454	Moscow	86	4086	2	0.585903	0.585903
1026	Moscow (89).jpg	-90	317.00	0	317
1027	Moscow (89).jpg	-90	640.00	Z	640	Moscow	89	4089	2	0.495312	0.495312
1028	Moscow (9).jpg	-90	561.00	0	561
1029	Moscow (9).jpg	-90	596.00	Z	596	Moscow	9	4009	2	0.941275	0.941275
1030	Moscow (91).jpg	-90	470.00	0	470
1031	Moscow (91).jpg	-90	620.00	Z	620	Moscow	91	4091	2	0.758065	0.758065
1032	Moscow (92).jpg	-90	190.00	0	190
1033	Moscow (92).jpg	-90	617.00	Z	617	Moscow	92	4092	2	0.307942	0.307942
1034	Moscow (94).jpg	-90	335.00	0	335
1035	Moscow (94).jpg	-90	572.00	Z	572	Moscow	94	4094	2	0.585664	0.585664
1036	Moscow (95).jpg	-90	371.00	0	371
1037	Moscow (95).jpg	-90	627.00	Z	627	Moscow	95	4095	2	0.591707	0.591707
1038	Moscow (97).jpg	-90	238.00	0	238
1039	Moscow (97).jpg	-90	637.00	Z	637	Moscow	97	4097	2	0.373626	0.373626
1040	Moscow (98).jpg	-90	189.00	0	189
1041	Moscow (98).jpg	-90	605.00	Z	605	Moscow	98	4098	2	0.312397	0.312397

## Sheet: Transfer to SPSS
ID	sex	FaceismIndeks
4001	2	0.479806
4010	2	0.535809
4100	2	0.744485
4103	2	0.577099
4104	2	0.492366
4105	2	0.740625
4107	2	0.654045
4109	2	0.583333
4011	2	0.882155
4110	2	0.602074
4111	2	0.629108
4112	1	0.776224
4114	2	0.55625
4115	1	0.976048
4116	1	0.936426
4117	2	0.68662
4118	2	0.495671
4119	2	0.7375
4012	2	0.67364
4120	2	0.580645
4122	1	0.833333
4123	2	0.380952
4124	2	0.756614
4125	2	0.424793
4128	1	0.194763
4129	2	0.564945
4013	2	0.564648
4130	2	0.464856
4131	2	0.240625
4132	2	0.450704
4135	2	0.535649
4136	2	0.459506
4014	2	0.534375
4140	2	0.768612
4141	2	0.506446
4143	2	0.433068
4144	2	0.592471
4145	2	0.841503
4146	2	0.549755
4148	1	0.660194
4149	2	0.576159
4015	2	0.6656
4150	2	0.706004
4151	2	0.657191
4152	2	0.623423
4153	2	0.545455
4154	1	0.679117
4155	1	0.830303
4156	2	0.855172
4157	1	0.69573
4158	2	0.621291
4159	2	0.188791
4016	1	0.24486
4161	2	0.656134
4164	2	0.831366
4165	1	0.548589
4166	2	0.531348
4167	1	0.71645
4168	2	0.332665
4169	2	0.697492
4017	2	0.350684
4170	2	0.84261
4171	2	0.680395
4173	2	0.951904
4174	2	0.476868
4175	2	0.226917
4176	2	0.235392
4177	2	0.412935
4178	2	0.674296
4179	2	0.549738
4180	1	0.817427
4181	2	0.492163
4182	2	0.747764
4183	2	0.43662
4184	2	0.262215
4185	2	0.298212
4187	2	0.617323
4188	2	0.63864
4189	2	0.553991
4019	2	0.581903
4190	2	0.56338
4191	1	0.62
4192	2	0.466326
4193	2	0.580205
4194	2	0.458161
4195	2	0.455399
4196	2	0.676174
4198	2	0.49011
4199	2	0.642857
4002	2	0.560403
4020	2	0.656
4200	2	0.747967
4201	2	0.631661
4202	2	0.493913
4203	2	0.479784
4204	2	0.54085
4205	2	0.208681
4206	2	0.738281
4207	2	0.729951
4208	2	0.531811
4021	2	0.474211
4210	2	0.70523
4211	2	0.657331
4212	1	0.230357
4213	1	0.251984
4214	1	0.629358
4215	2	0.563492
4216	2	0.642738
4217	2	0.639498
4218	2	0.54232
4219	2	0.507012
4022	2	0.474295
4220	2	0.765
4221	2	0.365416
4222	2	0.420183
4223	2	0.576562
4224	2	0.252073
4225	2	0.818803
4226	2	0.428571
4227	2	0.512515
4228	2	0.434028
4229	2	0.261076
4023	2	0.605166
4230	2	0.59893
4231	2	0.785714
4232	2	0.576565
4233	2	0.625364
4234	2	0.581903
4236	1	0.58011
4238	2	0.504918
4239	2	0.537618
4024	2	0.815009
4241	2	0.857143
4242	2	0.919672
4243	2	0.494523
4244	2	0.471875
4246	2	0.420526
4247	2	0.625648
4248	2	0.631661
4249	2	0.797639
4025	2	0.594044
4250	2	0.553819
4251	1	0.813708
4252	1	0.342612
4253	2	0.212281
4255	2	0.55102
4256	2	0.5
4258	2	0.65625
4259	2	0.589316
4261	2	0.458529
4262	2	0.519481
4263	2	0.336756
4266	1	0.675325
4267	2	0.539062
4268	2	0.504902
4269	1	0.6777
4027	2	0.643902
4271	2	0.470817
4272	2	0.669506
4273	1	0.584392
4274	1	0.695652
4275	2	0.41681
4276	2	0.630841
4277	2	0.386187
4278	1	0.719643
4279	1	0.599533
4028	2	0.561012
4280	2	0.415858
4281	2	0.604598
4282	2	0.661323
4283	2	0.354382
4284	2	0.319328
4285	2	0.347902
4286	2	0.757265
4287	2	0.647436
4288	1	0.605556
4289	2	0.667382
4029	2	0.657343
4290	2	0.434485
4291	2	0.577222
4292	1	0.722433
4293	2	0.4625
4294	1	0.417254
4295	2	0.5097
4296	1	0.627599
4299	2	0.526022
4003	2	0.586957
4030	2	0.248355
4301	2	0.243464
4303	2	0.874384
4304	2	0.269231
4305	2	0.579041
4306	2	0.448807
4308	1	0.66108
4309	2	0.678218
4031	2	0.757877
4310	2	0.723333
4312	2	0.581359
4313	2	0.572881
4314	2	0.574335
4316	2	0.807692
4317	2	0.70017
4318	2	0.334451
4319	2	0.660632
4032	2	0.712621
4320	2	0.632653
4321	2	0.688663
4322	2	0.769369
4323	2	0.232172
4324	2	0.445688
4325	2	0.625207
4326	2	0.510784
4327	2	0.238422
4329	2	0.652397
4033	2	0.308065
4330	2	0.405556
4331	2	0.534375
4332	2	0.215719
4333	2	0.585938
4334	2	0.463124
4335	2	0.586087
4336	2	0.542597
4337	2	0.764062
4338	2	0.322327
4339	2	0.210793
4034	2	0.615635
4341	2	0.477492
4342	1	0.230118
4343	2	0.276271
4345	2	0.717868
4346	2	0.734114
4347	2	0.58125
4348	1	0.975524
4349	2	0.54389
4035	2	0.529412
4352	1	0.879781
4355	2	0.821317
4356	2	0.261986
4359	2	0.592715
4036	2	0.846307
4360	1	0.465517
4361	2	0.306034
4363	1	0.582343
4364	2	0.611966
4365	2	0.737374
4366	2	0.202922
4368	2	0.248658
4369	2	0.551127
4037	2	0.256803
4370	1	0.400761
4372	2	0.581505
4373	2	0.255627
4374	2	0.76886
4375	2	0.369281
4376	2	0.365385
4377	1	0.263578
4378	2	1
4379	2	0.800781
4038	2	0.696401
4380	1	0.254453
4381	2	0.643287
4383	2	0.593248
4384	2	0.7277
4385	2	0.960276
4387	1	0.244108
4388	2	0.29734
4389	2	0.450704
4039	2	0.660163
4390	2	0.971831
4391	2	0.409008
4392	2	0.424354
4393	1	0.531469
4394	1	0.581888
4395	2	0.287375
4396	2	0.50627
4398	2	0.212224
4399	2	0.239616
4004	2	0.526563
4040	999	#VALUE!
4400	1	0.361257
4401	1	0.822609
4402	2	0.537313
4403	2	0.47888
4405	2	0.476489
4406	2	0.673913
4407	2	0.799674
4408	2	0.538462
4409	2	0.566129
4411	2	0.575365
4413	2	0.797386
4415	1	0.467919
4417	2	0.414474
4419	2	0.40531
4042	2	0.366221
4420	2	0.51586
4422	2	0.304729
4423	2	0.742301
4424	1	0.471223
4426	2	0.56661
4427	2	0.592187
4428	2	0.37013
4429	2	0.930233
4043	2	0.77476
4431	1	0.72457
4432	2	0.418182
4433	2	0.537815
4434	2	0.299331
4435	1	0.654717
4436	2	0.456628
4437	2	0.817869
4438	1	0.619345
4439	2	0.749565
4044	2	0.537383
4440	2	0.578538
4442	2	0.40625
4443	2	0.340858
4444	2	0.480392
4445	1	0.638158
4446	2	0.408484
4448	2	0.288923
4450	2	0.62419
4451	2	0.575806
4452	1	0.38388
4453	1	0.689474
4454	2	0.696653
4455	2	0.522337
4456	2	0.236667
4457	2	0.803361
4458	1	0.734545
4459	1	0.665615
4046	2	0.233909
4460	2	0.711823
4461	2	0.75985
4462	2	0.476489
4463	2	0.55
4464	2	0.603636
4465	2	0.786834
4467	2	0.450082
4469	2	0.304075
4047	2	0.518692
4470	2	0.496443
4471	2	0.605475
4472	2	0.500785
4473	2	0.251769
4474	2	0.395797
4475	1	0.589992
4476	2	0.374022
4477	2	0.451393
4478	2	0.458529
4479	2	0.893913
4048	2	0.356042
4480	2	0.734242
4481	2	0.584375
4482	2	0.577708
4483	2	0.378931
4484	2	0.838366
4486	2	0.811594
4487	1	0.497553
4488	2	0.49373
4489	2	0.657005
4490	2	0.515447
4491	2	0.540098
4492	2	0.514821
4494	1	0.551724
4495	1	0.227419
4496	2	0.445338
4497	2	0.449903
4498	2	0.337391
4005	2	0.204359
4050	2	0.549632
4500	1	0.584142
4501	2	0.480583
4502	2	0.453252
4503	2	1
4505	2	0.627949
4506	1	0.589342
4507	2	0.394872
4508	2	0.556465
4509	1	0.487365
4051	2	0.371176
4510	1	0.759834
4511	2	0.71068
4513	2	0.424916
4514	2	0.719436
4516	2	0.502825
4517	2	0.598628
4518	2	0.350943
4519	2	0.606911
4052	2	0.661565
4521	2	0.618421
4522	2	0.438378
4523	2	0.449275
4525	2	0.679466
4526	2	0.309859
4527	2	0.427642
4528	2	0.45125
4529	1	0.552475
4053	1	0.775391
4530	2	0.270476
4531	1	0.678715
4532	2	0.395623
4533	2	0.822828
4534	1	0.498322
4535	2	0.953982
4536	2	0.665523
4537	1	0.8213
4538	2	0.594295
4539	1	0.73657
4540	2	0.560937
4541	2	0.450128
4543	2	0.4352
4544	2	0.625207
4546	2	0.60625
4547	1	0.647335
4548	2	0.729264
4549	2	0.409375
4055	1	0.507009
4550	2	0.344828
4551	2	0.797005
4552	2	0.604982
4554	2	0.469484
4555	2	0.592437
4556	2	0.389098
4558	2	0.625978
4560	2	0.455128
4561	2	0.547022
4562	2	0.543779
4564	2	0.673624
4566	1	0.640194
4568	2	0.675084
4570	2	0.60084
4571	1	0.571664
4572	2	0.540717
4574	2	0.482003
4575	1	0.617188
4576	2	0.553125
4577	2	0.719875
4578	2	0.528428
4579	2	0.224138
4058	2	0.618211
4580	2	0.839416
4581	2	0.463224
4582	2	0.562009
4583	2	0.420063
4586	2	0.6625
4587	2	0.57561
4588	2	0.66611
4589	2	0.483592
4059	2	0.531775
4590	2	0.478469
4591	2	0.648148
4592	2	0.212766
4593	2	0.827434
4594	2	0.2592
4595	2	0.423645
4596	2	0.445141
4597	2	0.632653
4598	2	0.39185
4599	2	0.721003
4060	2	0.562696
4600	2	0.603448
4601	2	0.522727
4602	1	0.422261
4603	2	0.201878
4604	2	0.612245
4605	1	0.579685
4606	2	0.859155
4608	2	0.273504
4609	2	0.760518
4061	2	0.768014
4612	2	0.286385
4613	2	0.524834
4614	2	0.856813
4615	2	0.538588
4616	2	0.728938
4617	2	0.23987
4062	2	0.283478
4620	1	0.312369
4621	2	0.469484
4622	1	0.501889
4623	2	0.314583
4624	2	0.612111
4625	1	0.188256
4626	2	0.65625
4628	1	0.671614
4629	2	0.270531
4063	2	0.547748
4630	2	1
4631	2	0.500864
4632	2	0.555731
4633	1	0.770161
4634	2	0.963158
4635	2	0.560937
4637	2	0.207836
4638	2	0.697492
4065	2	0.642633
4066	2	0.737089
4067	2	0.69218
4069	2	0.698835
4007	2	0.571181
4070	2	0.593443
4071	2	0.618959
4073	2	0.531003
4074	2	0.301887
4075	2	0.493127
4077	2	0.445291
4078	2	0.509404
4079	2	0.550759
4008	2	0.660473
4080	2	0.799058
4082	1	0.479592
4085	2	0.250391
4086	2	0.585903
4089	2	0.495312
4009	2	0.941275
4091	2	0.758065
4092	2	0.307942
4094	2	0.585664
4095	2	0.591707
4097	2	0.373626
4098	2	0.312397
