# Supplementary material for: Revealing faces: Gender and cultural differences in facial prominence of selfies
Source: PLoS One. 2018 Oct 31;13(10):e0205893. doi: 10.1371/journal.pone.0205893 (PMC6209219; doi:10.1371/journal.pone.0205893)
Supplement: S5 File — (XLSX) [file pone.0205893.s005.xlsx]

## Sheet: ResultsNewYork
city	NewYork		all	417						faceism	0.605825	0.620831
code	6		male	136	coded as M						Z	M
			female	281	coded as Z						281	136
	Label	Angle	Length	sex	measurement	City	city sample ID	ID	sex ID	FaceismIndeks	M	Z
1	NewYork (1).jpg	-90	372.00	0	372
2	NewYork (1).jpg	-90	530.00	Z	530	NewYork	1	6001	2	0.701887	0.701887
3	NewYork (101).jpg	-90	361.00	0	361
4	NewYork (101).jpg	-90	584.00	Z	584	NewYork	101	6101	2	0.618151	0.618151
5	NewYork (102).jpg	-90	371.00	0	371
6	NewYork (102).jpg	-90	608.00	Z	608	NewYork	102	6102	2	0.610197	0.610197
7	NewYork (103).jpg	-90	208.00	0	208
8	NewYork (103).jpg	-90	481.00	Z	481	NewYork	103	6103	2	0.432432	0.432432
9	NewYork (104).jpg	-90	280.00	0	280
10	NewYork (104).jpg	-90	564.00	Z	564	NewYork	104	6104	2	0.496454	0.496454
11	NewYork (108).jpg	-90	385.00		385
12	NewYork (108).jpg	-90	638.00	Z	638	NewYork	108	6108	2	0.603448	0.603448
13	NewYork (11).jpg	-90	457.33	0	457.33
14	NewYork (11).jpg	-90	708.00	Z	708	NewYork	11	6011	2	0.645946	0.645946
15	NewYork (110).jpg	-90	513.00	0	513
16	NewYork (110).jpg	-90	640.00	Z	640	NewYork	110	6110	2	0.801562	0.801562
17	NewYork (112).jpg	-90	137.33	0	137.33
18	NewYork (112).jpg	-90	582.67	M	582.67	NewYork	112	6112	1	0.235691		0.235691
19	NewYork (113).jpg	-90	496.00	0	496
20	NewYork (113).jpg	-90	638.00	Z	638	NewYork	113	6113	2	0.777429	0.777429
21	NewYork (114).jpg	-90	294.00	0	294
22	NewYork (114).jpg	-90	571.00	Z	571	NewYork	114	6114	2	0.514886	0.514886
23	NewYork (115).jpg	-90	116.00	0	116
24	NewYork (115).jpg	-90	498.67	Z	498.67	NewYork	115	6115	2	0.232619	0.232619
25	NewYork (117).jpg	-90	278.00	0	278
26	NewYork (117).jpg	-90	427.00	M	427	NewYork	117	6117	1	0.651054		0.651054
27	NewYork (118).jpg	-90	277.33	0	277.33
28	NewYork (118).jpg	-90	556.00	Z	556	NewYork	118	6118	2	0.498795	0.498795
29	NewYork (12).jpg	-90	563.00	0	563
30	NewYork (12).jpg	-90	612.00	M	612	NewYork	12	6012	1	0.919935		0.919935
31	NewYork (121).jpg	-90	564.00	0	564
32	NewYork (121).jpg	-90	590.00	M	590	NewYork	121	6121	1	0.955932		0.955932
33	NewYork (122).jpg	-90	342.00	0	342
34	NewYork (122).jpg	-90	639.00	Z	639	NewYork	122	6122	2	0.535211	0.535211
35	NewYork (123).jpg	-90	372.00	0	372
36	NewYork (123).jpg	-90	622.00	Z	622	NewYork	123	6123	2	0.598071	0.598071
37	NewYork (124).jpg	-90	436.00	0	436
38	NewYork (124).jpg	-90	504.00	M	504	NewYork	124	6124	1	0.865079		0.865079
39	NewYork (125).jpg	-90	469.00	0	469
40	NewYork (125).jpg	-90	618.00	Z	618	NewYork	125	6125	2	0.7589	0.7589
41	NewYork (126).jpg	-90	163.00	0	163
42	NewYork (126).jpg	-90	244.00	Z	244	NewYork	126	6126	2	0.668033	0.668033
43	NewYork (128).jpg	-90	330.67	0	330.67
44	NewYork (128).jpg	-90	760.00	Z	760	NewYork	128	6128	2	0.435092	0.435092
45	NewYork (129).jpg	-90	430.67	0	430.67
46	NewYork (129).jpg	-90	738.67	Z	738.67	NewYork	129	6129	2	0.583034	0.583034
47	NewYork (13).jpg	-90	545.33	0	545.33
48	NewYork (13).jpg	-90	689.33	M	689.33	NewYork	13	6013	1	0.791102		0.791102
49	NewYork (130).jpg	-90	448.00	0	448
50	NewYork (130).jpg	-90	636.00	M	636	NewYork	130	6130	1	0.704403		0.704403
51	NewYork (131).jpg	-90	313.00	0	313
52	NewYork (131).jpg	-90	504.00	Z	504	NewYork	131	6131	2	0.621032	0.621032
53	NewYork (132).jpg	-90	629.00	0	629
54	NewYork (132).jpg	-90	629.00	Z	629	NewYork	132	6132	2	1	1
55	NewYork (134).jpg	-90	501.00	0	501
56	NewYork (134).jpg	-90	602.00	Z	602	NewYork	134	6134	2	0.832226	0.832226
57	NewYork (135).jpg	-90	476.00	0	476
58	NewYork (135).jpg	-90	611.00	Z	611	NewYork	135	6135	2	0.779051	0.779051
59	NewYork (136).jpg	-90	312.00	0	312
60	NewYork (136).jpg	-90	571.00	Z	571	NewYork	136	6136	2	0.54641	0.54641
61	NewYork (138).jpg	-90	119.00	0	119
62	NewYork (138).jpg	-90	524.00	M	524	NewYork	138	6138	1	0.227099		0.227099
63	NewYork (139).jpg	-90	474.00	0	474
64	NewYork (139).jpg	-90	638.00	Z	638	NewYork	139	6139	2	0.742947	0.742947
65	NewYork (140).jpg	-90	269.00	0	269
66	NewYork (140).jpg	-90	572.00	M	572	NewYork	140	6140	1	0.47028		0.47028
67	NewYork (141).jpg	-90	166.00	0	166
68	NewYork (141).jpg	-90	519.00	Z	519	NewYork	141	6141	2	0.319846	0.319846
69	NewYork (142).jpg	-90	257.00	0	257
70	NewYork (142).jpg	-90	586.00	Z	586	NewYork	142	6142	2	0.438567	0.438567
71	NewYork (143).jpg	-90	453.33	0	453.33
72	NewYork (143).jpg	-90	729.33	Z	729.33	NewYork	143	6143	2	0.62157	0.62157
73	NewYork (144).jpg	-90	315.00	0	315
74	NewYork (144).jpg	-90	549.00	M	549	NewYork	144	6144	1	0.57377		0.57377
75	NewYork (147).jpg	-90	341.00	0	341
76	NewYork (147).jpg	-90	594.00	Z	594	NewYork	147	6147	2	0.574074	0.574074
77	NewYork (148).jpg	-90	105.00	0	105
78	NewYork (148).jpg	-90	640.00	Z	640	NewYork	148	6148	2	0.164062	0.164062
79	NewYork (149).jpg	-90	357.00	0	357
80	NewYork (149).jpg	-90	612.00	M	612	NewYork	149	6149	1	0.583333		0.583333
81	NewYork (150).jpg	-90	437.00	0	437
82	NewYork (150).jpg	-90	640.00	Z	640	NewYork	150	6150	2	0.682813	0.682813
83	NewYork (151).jpg	-90	450.00	0	450
84	NewYork (151).jpg	-90	564.00	Z	564	NewYork	151	6151	2	0.797872	0.797872
85	NewYork (152).jpg	-90	380.00	0	380
86	NewYork (152).jpg	-90	639.00	Z	639	NewYork	152	6152	2	0.594679	0.594679
87	NewYork (153).jpg	-90	336.00	0	336
88	NewYork (153).jpg	-90	618.00	Z	618	NewYork	153	6153	2	0.543689	0.543689
89	NewYork (154).jpg	-90	262.00	0	262
90	NewYork (154).jpg	-90	544.00	M	544	NewYork	154	6154	1	0.481618		0.481618
91	NewYork (155).jpg	-90	368.00	0	368
92	NewYork (155).jpg	-90	627.00	Z	627	NewYork	155	6155	2	0.586922	0.586922
93	NewYork (161).jpg	-90	405.00	0	405
94	NewYork (161).jpg	-90	534.00	Z	534	NewYork	161	6161	2	0.758427	0.758427
95	NewYork (162).jpg	-90	468.00	0	468
96	NewYork (162).jpg	-90	639.00	Z	639	NewYork	162	6162	2	0.732394	0.732394
97	NewYork (163).jpg	-90	335.00	0	335
98	NewYork (163).jpg	-90	570.00	Z	570	NewYork	163	6163	2	0.587719	0.587719
99	NewYork (164).jpg	-90	176.00	0	176
100	NewYork (164).jpg	-90	221.00	Z	221	NewYork	164	6164	2	0.79638	0.79638
101	NewYork (168).jpg	-90	259.00	0	259
102	NewYork (168).jpg	-90	603.00	M	603	NewYork	168	6168	1	0.429519		0.429519
103	NewYork (169).jpg	-90	132.00	0	132
104	NewYork (169).jpg	-90	308.00	Z	308	NewYork	169	6169	2	0.428571	0.428571
105	NewYork (170).jpg	-90	412.00	0	412
106	NewYork (170).jpg	-90	612.00	Z	612	NewYork	170	6170	2	0.673203	0.673203
107	NewYork (172).jpg	-90	123.00	0	123
108	NewYork (172).jpg	-90	537.00	M	537	NewYork	172	6172	1	0.22905		0.22905
109	NewYork (173).jpg	-90	290.00	0	290
110	NewYork (173).jpg	-90	606.00	Z	606	NewYork	173	6173	2	0.478548	0.478548
111	NewYork (176).jpg	-90	444.00	0	444
112	NewYork (176).jpg	-90	712.00	M	712	NewYork	176	6176	1	0.623596		0.623596
113	NewYork (178).jpg	-90	444.00	0	444
114	NewYork (178).jpg	-90	550.00	Z	550	NewYork	178	6178	2	0.807273	0.807273
115	NewYork (179).jpg	-90	505.00	0	505
116	NewYork (179).jpg	-90	584.00	M	584	NewYork	179	6179	1	0.864726		0.864726
117	NewYork (18).jpg	-90	405.00	0	405
118	NewYork (18).jpg	-90	533.00	M	533	NewYork	18	6018	1	0.75985		0.75985
119	NewYork (180).jpg	-90	206.00	0	206
120	NewYork (180).jpg	-90	606.00	Z	606	NewYork	180	6180	2	0.339934	0.339934
121	NewYork (181).jpg	-90	365.33	0	365.33
122	NewYork (181).jpg	-90	782.67	Z	782.67	NewYork	181	6181	2	0.466774	0.466774
123	NewYork (182).jpg	-90	330.00	0	330
124	NewYork (182).jpg	-90	484.00	M	484	NewYork	182	6182	1	0.681818		0.681818
125	NewYork (184).jpg	-90	517.00	0	517
126	NewYork (184).jpg	-90	596.00	Z	596	NewYork	184	6184	2	0.86745	0.86745
127	NewYork (185).jpg	-90	117.00	0	117
128	NewYork (185).jpg	-90	539.00	Z	539	NewYork	185	6185	2	0.217069	0.217069
129	NewYork (186).jpg	-90	544.00	0	544
130	NewYork (186).jpg	-90	544.00	M	544	NewYork	186	6186	1	1		1
131	NewYork (187).jpg	-90	285.00	0	285
132	NewYork (187).jpg	-90	595.00	M	595	NewYork	187	6187	1	0.478992		0.478992
133	NewYork (188).jpg	-90	320.00	0	320
134	NewYork (188).jpg	-90	640.00	Z	640	NewYork	188	6188	2	0.5	0.5
135	NewYork (189).jpg	-90	410.00	0	410
136	NewYork (189).jpg	-90	576.00	M	576	NewYork	189	6189	1	0.711806		0.711806
137	NewYork (19).jpg	-90	474.00	0	474
138	NewYork (19).jpg	-90	568.00	Z	568	NewYork	19	6019	2	0.834507	0.834507
139	NewYork (190).jpg	-90	363.00	0	363
140	NewYork (190).jpg	-90	558.00	Z	558	NewYork	190	6190	2	0.650538	0.650538
141	NewYork (191).jpg	-90	291.00	0	291
142	NewYork (191).jpg	-90	640.00	Z	640	NewYork	191	6191	2	0.454688	0.454688
143	NewYork (192).jpg	-90	553.00	0	553
144	NewYork (192).jpg	-90	616.00	Z	616	NewYork	192	6192	2	0.897727	0.897727
145	NewYork (193).jpg	-90	280.00	0	280
146	NewYork (193).jpg	-90	641.00	Z	641	NewYork	193	6193	2	0.436817	0.436817
147	NewYork (195).jpg	-90	113.00	0	113
148	NewYork (195).jpg	-90	607.00	Z	607	NewYork	195	6195	2	0.186161	0.186161
149	NewYork (196).jpg	-90	280.00	0	280
150	NewYork (196).jpg	-90	541.00	Z	541	NewYork	196	6196	2	0.51756	0.51756
151	NewYork (197).jpg	-90	369.00	0	369
152	NewYork (197).jpg	-90	579.00	M	579	NewYork	197	6197	1	0.637306		0.637306
153	NewYork (2).jpg	-90	348.00	0	348
154	NewYork (2).jpg	-90	640.00	Z	640	NewYork	2	6002	2	0.54375	0.54375
155	NewYork (200).jpg	-90	503.00	0	503
156	NewYork (200).jpg	-90	578.00	Z	578	NewYork	200	6200	2	0.870242	0.870242
157	NewYork (201).jpg	-90	439.00	0	439
158	NewYork (201).jpg	-90	606.00	M	606	NewYork	201	6201	1	0.724422		0.724422
159	NewYork (203).jpg	-90	355.00	0	355
160	NewYork (203).jpg	-90	678.00	Z	678	NewYork	203	6203	2	0.523599	0.523599
161	NewYork (205).jpg	-90	358.00	0	358
162	NewYork (205).jpg	-90	638.00	Z	638	NewYork	205	6205	2	0.561129	0.561129
163	NewYork (206).jpg	-90	401.33	0	401.33
164	NewYork (206).jpg	-90	862.67	Z	862.67	NewYork	206	6206	2	0.465218	0.465218
165	NewYork (207).jpg	-90	221.33	0	221.33
166	NewYork (207).jpg	-90	772.00	M	772	NewYork	207	6207	1	0.286697		0.286697
167	NewYork (209).jpg	-90	363.00	0	363
168	NewYork (209).jpg	-90	639.00	Z	639	NewYork	209	6209	2	0.568075	0.568075
169	NewYork (210).jpg	-90	278.00	0	278
170	NewYork (210).jpg	-90	669.00	M	669	NewYork	210	6210	1	0.415546		0.415546
171	NewYork (211).jpg	-90	516.00	0	516
172	NewYork (211).jpg	-90	621.00	M	621	NewYork	211	6211	1	0.830918		0.830918
173	NewYork (212).jpg	-90	284.00	0	284
174	NewYork (212).jpg	-90	485.00	M	485	NewYork	212	6212	1	0.585567		0.585567
175	NewYork (217).jpg	-90	546.00	0	546
176	NewYork (217).jpg	-90	546.00	Z	546	NewYork	217	6217	2	1	1
177	NewYork (218).jpg	-90	206.00	0	206
178	NewYork (218).jpg	-90	604.00	M	604	NewYork	218	6218	1	0.34106		0.34106
179	NewYork (219).jpg	-90	558.00	0	558
180	NewYork (219).jpg	-90	639.00	M	639	NewYork	219	6219	1	0.873239		0.873239
181	NewYork (220).jpg	-90	697.33	0	697.33
182	NewYork (220).jpg	-90	860.00	Z	860	NewYork	220	6220	2	0.810849	0.810849
183	NewYork (222).jpg	-90	353.00	0	353
184	NewYork (222).jpg	-90	600.00	Z	600	NewYork	222	6222	2	0.588333	0.588333
185	NewYork (223).jpg	-90	303.00	0	303
186	NewYork (223).jpg	-90	615.00	Z	615	NewYork	223	6223	2	0.492683	0.492683
187	NewYork (225).jpg	-90	440.00	0	440
188	NewYork (225).jpg	-90	603.00	M	603	NewYork	225	6225	1	0.729685		0.729685
189	NewYork (226).jpg	-90	483.00	0	483
190	NewYork (226).jpg	-90	603.00	M	603	NewYork	226	6226	1	0.800995		0.800995
191	NewYork (227).jpg	-90	275.00	0	275
192	NewYork (227).jpg	-90	640.00	Z	640	NewYork	227	6227	2	0.429688	0.429688
193	NewYork (228).jpg	-90	377.00	0	377
194	NewYork (228).jpg	-90	580.00	M	580	NewYork	228	6228	1	0.65		0.65
195	NewYork (229).jpg	-90	512.00	0	512
196	NewYork (229).jpg	-90	640.00	M	640	NewYork	229	6229	1	0.8		0.8
197	NewYork (23).jpg	-90	456.00	0	456
198	NewYork (23).jpg	-90	615.00	Z	615	NewYork	23	6023	2	0.741463	0.741463
199	NewYork (232).jpg	-90	454.00	0	454
200	NewYork (232).jpg	-90	601.00	Z	601	NewYork	232	6232	2	0.755408	0.755408
201	NewYork (233).jpg	-90	551.00	0	551
202	NewYork (233).jpg	-90	576.00	M	576	NewYork	233	6233	1	0.956597		0.956597
203	NewYork (234).jpg	-90	454.00	0	454
204	NewYork (234).jpg	-90	586.00	Z	586	NewYork	234	6234	2	0.774744	0.774744
205	NewYork (236).jpg	-90	274.00	0	274
206	NewYork (236).jpg	-90	735.00	M	735	NewYork	236	6236	1	0.372789		0.372789
207	NewYork (237).jpg	-90	444.00	0	444
208	NewYork (237).jpg	-90	525.00	M	525	NewYork	237	6237	1	0.845714		0.845714
209	NewYork (238).jpg	-90	421.33	0	421.33
210	NewYork (238).jpg	-90	785.33	Z	785.33	NewYork	238	6238	2	0.536501	0.536501
211	NewYork (241).jpg	-90	340.00	0	340
212	NewYork (241).jpg	-90	629.00	Z	629	NewYork	241	6241	2	0.540541	0.540541
213	NewYork (242).jpg	-90	392.00	0	392
214	NewYork (242).jpg	-90	572.00	Z	572	NewYork	242	6242	2	0.685315	0.685315
215	NewYork (244).jpg	-90	355.00	0	355
216	NewYork (244).jpg	-90	438.00	Z	438	NewYork	244	6244	2	0.810502	0.810502
217	NewYork (247).jpg	-90	370.00	0	370
218	NewYork (247).jpg	-90	590.00	Z	590	NewYork	247	6247	2	0.627119	0.627119
219	NewYork (248).jpg	-90	232.00	0	232
220	NewYork (248).jpg	-90	528.00	M	528	NewYork	248	6248	1	0.439394		0.439394
221	NewYork (249).jpg	-90	141.00	0	141
222	NewYork (249).jpg	-90	616.00	M	616	NewYork	249	6249	1	0.228896		0.228896
223	NewYork (25).jpg	-90	454.00	0	454
224	NewYork (25).jpg	-90	638.00	Z	638	NewYork	25	6025	2	0.711599	0.711599
225	NewYork (251).jpg	-90	500.00	0	500
226	NewYork (251).jpg	-90	638.00	Z	638	NewYork	251	6251	2	0.783699	0.783699
227	NewYork (255).jpg	-90	318.00	0	318
228	NewYork (255).jpg	-90	638.00	Z	638	NewYork	255	6255	2	0.498433	0.498433
229	NewYork (256).jpg	-90	592.00	0	592
230	NewYork (256).jpg	-90	865.33	Z	865.33	NewYork	256	6256	2	0.684132	0.684132
231	NewYork (257).jpg	-90	98.00	0	98
232	NewYork (257).jpg	-90	603.00	M	603	NewYork	257	6257	1	0.162521		0.162521
233	NewYork (26).jpg	-90	350.00	0	350
234	NewYork (26).jpg	-90	624.00	Z	624	NewYork	26	6026	2	0.560897	0.560897
235	NewYork (260).jpg	-90	324.00	0	324
236	NewYork (260).jpg	-90	457.00	Z	457	NewYork	260	6260	2	0.708972	0.708972
237	NewYork (262).jpg	-90	296.00	0	296
238	NewYork (262).jpg	-90	639.00	Z	639	NewYork	262	6262	2	0.463224	0.463224
239	NewYork (263).jpg	-90	358.00	0	358
240	NewYork (263).jpg	-90	464.00	M	464	NewYork	263	6263	1	0.771552		0.771552
241	NewYork (267).jpg	-90	312.00	0	312
242	NewYork (267).jpg	-90	742.67	Z	742.67	NewYork	267	6267	2	0.420106	0.420106
243	NewYork (268).jpg	-90	555.00	0	555
244	NewYork (268).jpg	-90	566.00	M	566	NewYork	268	6268	1	0.980565		0.980565
245	NewYork (269).jpg	-90	492.00	0	492
246	NewYork (269).jpg	-90	592.00	Z	592	NewYork	269	6269	2	0.831081	0.831081
247	NewYork (270).jpg	-90	275.00	0	275
248	NewYork (270).jpg	-90	640.00	Z	640	NewYork	270	6270	2	0.429688	0.429688
249	NewYork (271).jpg	-90	507.00	0	507
250	NewYork (271).jpg	-90	587.00	Z	587	NewYork	271	6271	2	0.863714	0.863714
251	NewYork (272).jpg	-90	277.00	0	277
252	NewYork (272).jpg	-90	480.00	Z	480	NewYork	272	6272	2	0.577083	0.577083
253	NewYork (275).jpg	-90	327.00	0	327
254	NewYork (275).jpg	-90	418.00	Z	418	NewYork	275	6275	2	0.782297	0.782297
255	NewYork (276).jpg	-90	123.00	0	123
256	NewYork (276).jpg	-90	613.00	Z	613	NewYork	276	6276	2	0.200653	0.200653
257	NewYork (277).jpg	-90	358.00	0	358
258	NewYork (277).jpg	-90	595.00	Z	595	NewYork	277	6277	2	0.601681	0.601681
259	NewYork (279).jpg	-90	422.67	0	422.67
260	NewYork (279).jpg	-90	613.33	Z	613.33	NewYork	279	6279	2	0.68914	0.68914
261	NewYork (28).jpg	-90	419.00	0	419
262	NewYork (28).jpg	-90	492.00	M	492	NewYork	28	6028	1	0.851626		0.851626
263	NewYork (283).jpg	-90	238.00	0	238
264	NewYork (283).jpg	-90	641.00	Z	641	NewYork	283	6283	2	0.371295	0.371295
265	NewYork (284).jpg	-90	278.00	0	278
266	NewYork (284).jpg	-90	559.00	Z	559	NewYork	284	6284	2	0.497317	0.497317
267	NewYork (285).jpg	-90	436.00	0	436
268	NewYork (285).jpg	-90	638.00	Z	638	NewYork	285	6285	2	0.683386	0.683386
269	NewYork (286).jpg	-90	452.00	0	452
270	NewYork (286).jpg	-90	782.67	Z	782.67	NewYork	286	6286	2	0.57751	0.57751
271	NewYork (287).jpg	-90	346.00	0	346
272	NewYork (287).jpg	-90	550.00	Z	550	NewYork	287	6287	2	0.629091	0.629091
273	NewYork (289).jpg	-90	392.00	0	392
274	NewYork (289).jpg	-90	513.00	Z	513	NewYork	289	6289	2	0.764133	0.764133
275	NewYork (290).jpg	-90	327.00	0	327
276	NewYork (290).jpg	-90	602.00	Z	602	NewYork	290	6290	2	0.543189	0.543189
277	NewYork (291).jpg	-90	484.00	0	484
278	NewYork (291).jpg	-90	578.00	Z	578	NewYork	291	6291	2	0.83737	0.83737
279	NewYork (292).jpg	-90	336.00	0	336
280	NewYork (292).jpg	-90	611.00	Z	611	NewYork	292	6292	2	0.549918	0.549918
281	NewYork (293).jpg	-90	459.00	0	459
282	NewYork (293).jpg	-90	560.00	Z	560	NewYork	293	6293	2	0.819643	0.819643
283	NewYork (298).jpg	-90	440.00	0	440
284	NewYork (298).jpg	-90	584.00	M	584	NewYork	298	6298	1	0.753425		0.753425
285	NewYork (299).jpg	-90	243.00	0	243
286	NewYork (299).jpg	-90	592.00	M	592	NewYork	299	6299	1	0.410473		0.410473
287	NewYork (3).jpg	-90	237.00	0	237
288	NewYork (3).jpg	-90	564.00	M	564	NewYork	3	6003	1	0.420213		0.420213
289	NewYork (300).jpg	-90	463.00	0	463
290	NewYork (300).jpg	-90	639.00	Z	639	NewYork	300	6300	2	0.72457	0.72457
291	NewYork (301).jpg	-90	366.00	0	366
292	NewYork (301).jpg	-90	438.00	Z	438	NewYork	301	6301	2	0.835616	0.835616
293	NewYork (302).jpg	-90	628.00	0	628
294	NewYork (302).jpg	-90	638.00	Z	638	NewYork	302	6302	2	0.984326	0.984326
295	NewYork (304).jpg	-90	320.00	0	320
296	NewYork (304).jpg	-90	534.00	M	534	NewYork	304	6304	1	0.599251		0.599251
297	NewYork (306).jpg	-90	405.00	0	405
298	NewYork (306).jpg	-90	639.00	Z	639	NewYork	306	6306	2	0.633803	0.633803
299	NewYork (307).jpg	-90	399.00	0	399
300	NewYork (307).jpg	-90	470.00	M	470	NewYork	307	6307	1	0.848936		0.848936
301	NewYork (308).jpg	-90	358.00	0	358
302	NewYork (308).jpg	-90	517.00	M	517	NewYork	308	6308	1	0.692456		0.692456
303	NewYork (309).jpg	-90	256.00	0	256
304	NewYork (309).jpg	-90	640.00	Z	640	NewYork	309	6309	2	0.4	0.4
305	NewYork (310).jpg	-90	364.00	0	364
306	NewYork (310).jpg	-90	638.00	Z	638	NewYork	310	6310	2	0.570533	0.570533
307	NewYork (313).jpg	-90	488.00	0	488
308	NewYork (313).jpg	-90	604.00	Z	604	NewYork	313	6313	2	0.807947	0.807947
309	NewYork (314).jpg	-90	393.33	0	393.33
310	NewYork (314).jpg	-90	804.00	Z	804	NewYork	314	6314	2	0.489216	0.489216
311	NewYork (316).jpg	-90	468.00	0	468
312	NewYork (316).jpg	-90	618.00	Z	618	NewYork	316	6316	2	0.757282	0.757282
313	NewYork (318).jpg	-90	287.00	0	287
314	NewYork (318).jpg	-90	637.00	Z	637	NewYork	318	6318	2	0.450549	0.450549
315	NewYork (319).jpg	-90	183.00	0	183
316	NewYork (319).jpg	-90	639.00	Z	639	NewYork	319	6319	2	0.286385	0.286385
317	NewYork (32).jpg	-90	399.00	0	399
318	NewYork (32).jpg	-90	515.00	Z	515	NewYork	32	6032	2	0.774757	0.774757
319	NewYork (320).jpg	-90	288.00	0	288
320	NewYork (320).jpg	-90	532.00	M	532	NewYork	320	6320	1	0.541353		0.541353
321	NewYork (321).jpg	-90	400.00	0	400
322	NewYork (321).jpg	-90	625.00	Z	625	NewYork	321	6321	2	0.64	0.64
323	NewYork (323).jpg	-90	486.00	0	486
324	NewYork (323).jpg	-90	640.00	Z	640	NewYork	323	6323	2	0.759375	0.759375
325	NewYork (324).jpg	-90	388.00	0	388
326	NewYork (324).jpg	-90	579.00	Z	579	NewYork	324	6324	2	0.670121	0.670121
327	NewYork (326).jpg	-90	186.00	0	186
328	NewYork (326).jpg	-90	605.00	Z	605	NewYork	326	6326	2	0.307438	0.307438
329	NewYork (327).jpg	-90	478.00	0	478
330	NewYork (327).jpg	-90	638.00	M	638	NewYork	327	6327	1	0.749216		0.749216
331	NewYork (329).jpg	-90	514.00	0	514
332	NewYork (329).jpg	-90	636.00	M	636	NewYork	329	6329	1	0.808176		0.808176
333	NewYork (33).jpg	-90	266.00	0	266
334	NewYork (33).jpg	-90	440.00	M	440	NewYork	33	6033	1	0.604545		0.604545
335	NewYork (330).jpg	-90	301.00	0	301
336	NewYork (330).jpg	-90	639.00	Z	639	NewYork	330	6330	2	0.471049	0.471049
337	NewYork (331).jpg	-90	343.00	0	343
338	NewYork (331).jpg	-90	540.00	M	540	NewYork	331	6331	1	0.635185		0.635185
339	NewYork (332).jpg	-90	299.00	0	299
340	NewYork (332).jpg	-90	640.00	Z	640	NewYork	332	6332	2	0.467187	0.467187
341	NewYork (333).jpg	-90	177.00	0	177
342	NewYork (333).jpg	-90	639.00	M	639	NewYork	333	6333	1	0.276995		0.276995
343	NewYork (335).jpg	-90	317.00	0	317
344	NewYork (335).jpg	-90	640.00	Z	640	NewYork	335	6335	2	0.495312	0.495312
345	NewYork (336).jpg	-90	213.33	0	213.33
346	NewYork (336).jpg	-90	800.00	Z	800	NewYork	336	6336	2	0.266663	0.266663
347	NewYork (337).jpg	-90	375.00	0	375
348	NewYork (337).jpg	-90	500.00	Z	500	NewYork	337	6337	2	0.75	0.75
349	NewYork (338).jpg	-90	333.33	0	333.33
350	NewYork (338).jpg	-90	762.67	Z	762.67	NewYork	338	6338	2	0.437057	0.437057
351	NewYork (339).jpg	-90	181.00	0	181
352	NewYork (339).jpg	-90	620.00	M	620	NewYork	339	6339	1	0.291935		0.291935
353	NewYork (34).jpg	-90	385.00	0	385
354	NewYork (34).jpg	-90	625.00	Z	625	NewYork	34	6034	2	0.616	0.616
355	NewYork (341).jpg	-90	298.67	0	298.67
356	NewYork (341).jpg	-90	560.00	Z	560	NewYork	341	6341	2	0.533339	0.533339
357	NewYork (342).jpg	-90	340.00	0	340
358	NewYork (342).jpg	-90	777.33	Z	777.33	NewYork	342	6342	2	0.437395	0.437395
359	NewYork (343).jpg	-90	394.00	0	394
360	NewYork (343).jpg	-90	637.00	M	637	NewYork	343	6343	1	0.618524		0.618524
361	NewYork (345).jpg	-90	384.00	0	384
362	NewYork (345).jpg	-90	612.00	M	612	NewYork	345	6345	1	0.627451		0.627451
363	NewYork (346).jpg	-90	367.00	0	367
364	NewYork (346).jpg	-90	571.00	Z	571	NewYork	346	6346	2	0.642732	0.642732
365	NewYork (347).jpg	-90	501.00	0	501
366	NewYork (347).jpg	-90	606.00	Z	606	NewYork	347	6347	2	0.826733	0.826733
367	NewYork (348).jpg	-90	517.00	0	517
368	NewYork (348).jpg	-90	615.00	M	615	NewYork	348	6348	1	0.84065		0.84065
369	NewYork (349).jpg	-90	406.00	0	406
370	NewYork (349).jpg	-90	599.00	M	599	NewYork	349	6349	1	0.677796		0.677796
371	NewYork (350).jpg	-90	609.33	0	609.33
372	NewYork (350).jpg	-90	836.00	Z	836	NewYork	350	6350	2	0.728864	0.728864
373	NewYork (351).jpg	-90	505.00	0	505
374	NewYork (351).jpg	-90	513.00	M	513	NewYork	351	6351	1	0.984405		0.984405
375	NewYork (352).jpg	-90	149.00	0	149
376	NewYork (352).jpg	-90	568.00	M	568	NewYork	352	6352	1	0.262324		0.262324
377	NewYork (353).jpg	-90	363.00	0	363
378	NewYork (353).jpg	-90	642.00	Z	642	NewYork	353	6353	2	0.565421	0.565421
379	NewYork (355).jpg	-90	400.00	0	400
380	NewYork (355).jpg	-90	579.00	M	579	NewYork	355	6355	1	0.690846		0.690846
381	NewYork (356).jpg	-90	571.00	0	571
382	NewYork (356).jpg	-90	639.00	Z	639	NewYork	356	6356	2	0.893584	0.893584
383	NewYork (358).jpg	-90	331.00	0	331
384	NewYork (358).jpg	-90	499.00	M	499	NewYork	358	6358	1	0.663327		0.663327
385	NewYork (360).jpg	-90	498.67	0	498.67
386	NewYork (360).jpg	-90	817.33	Z	817.33	NewYork	360	6360	2	0.610121	0.610121
387	NewYork (361).jpg	-90	432.00	0	432
388	NewYork (361).jpg	-90	615.00	Z	615	NewYork	361	6361	2	0.702439	0.702439
389	NewYork (365).jpg	-90	426.00	0	426
390	NewYork (365).jpg	-90	455.00	Z	455	NewYork	365	6365	2	0.936264	0.936264
391	NewYork (368).jpg	-90	318.00	0	318
392	NewYork (368).jpg	-90	492.00	Z	492	NewYork	368	6368	2	0.646341	0.646341
393	NewYork (369).jpg	-90	233.00	0	233
394	NewYork (369).jpg	-90	604.00	M	604	NewYork	369	6369	1	0.385762		0.385762
395	NewYork (37).jpg	-90	451.00	0	451
396	NewYork (37).jpg	-90	513.00	M	513	NewYork	37	6037	1	0.879142		0.879142
397	NewYork (370).jpg	-90	381.00	0	381
398	NewYork (370).jpg	-90	556.00	M	556	NewYork	370	6370	1	0.685252		0.685252
399	NewYork (371).jpg	-90	330.00	0	330
400	NewYork (371).jpg	-90	519.00	Z	519	NewYork	371	6371	2	0.635838	0.635838
401	NewYork (372).jpg	-90	337.00	0	337
402	NewYork (372).jpg	-90	505.00	Z	505	NewYork	372	6372	2	0.667327	0.667327
403	NewYork (375).jpg	-90	309.00	0	309
404	NewYork (375).jpg	-90	558.00	Z	558	NewYork	375	6375	2	0.553763	0.553763
405	NewYork (376).jpg	-90	157.00	0	157
406	NewYork (376).jpg	-90	481.00	Z	481	NewYork	376	6376	2	0.326403	0.326403
407	NewYork (377).jpg	-90	280.00	0	280
408	NewYork (377).jpg	-90	488.00	M	488	NewYork	377	6377	1	0.57377		0.57377
409	NewYork (378).jpg	-90	508.00	0	508
410	NewYork (378).jpg	-90	639.00	Z	639	NewYork	378	6378	2	0.794992	0.794992
411	NewYork (38).jpg	-90	400.00	0	400
412	NewYork (38).jpg	-90	561.00	Z	561	NewYork	38	6038	2	0.713012	0.713012
413	NewYork (381).jpg	-90	327.00	0	327
414	NewYork (381).jpg	-90	544.00	Z	544	NewYork	381	6381	2	0.601103	0.601103
415	NewYork (382).jpg	-90	488.00	0	488
416	NewYork (382).jpg	-90	637.00	Z	637	NewYork	382	6382	2	0.766091	0.766091
417	NewYork (385).jpg	-90	396.00	0	396
418	NewYork (385).jpg	-90	637.00	Z	637	NewYork	385	6385	2	0.621664	0.621664
419	NewYork (386).jpg	-90	332.00	0	332
420	NewYork (386).jpg	-90	611.00	Z	611	NewYork	386	6386	2	0.543372	0.543372
421	NewYork (389).jpg	-90	258.00	0	258
422	NewYork (389).jpg	-90	561.00	Z	561	NewYork	389	6389	2	0.459893	0.459893
423	NewYork (39).jpg	-90	449.00	0	449
424	NewYork (39).jpg	-90	604.00	Z	604	NewYork	39	6039	2	0.743377	0.743377
425	NewYork (391).jpg	-90	248.00	0	248
426	NewYork (391).jpg	-90	589.33	Z	589.33	NewYork	391	6391	2	0.420817	0.420817
427	NewYork (392).jpg	-90	619.00	0	619
428	NewYork (392).jpg	-90	641.00	M	641	NewYork	392	6392	1	0.965679		0.965679
429	NewYork (394).jpg	-90	302.67	0	302.67
430	NewYork (394).jpg	-90	901.33	M	901.33	NewYork	394	6394	1	0.335804		0.335804
431	NewYork (395).jpg	-90	243.00	0	243
432	NewYork (395).jpg	-90	563.00	Z	563	NewYork	395	6395	2	0.431616	0.431616
433	NewYork (397).jpg	-90	355.00	0	355
434	NewYork (397).jpg	-90	638.00	Z	638	NewYork	397	6397	2	0.556426	0.556426
435	NewYork (399).jpg	-90	230.00	0	230
436	NewYork (399).jpg	-90	585.00	M	585	NewYork	399	6399	1	0.393162		0.393162
437	NewYork (4).jpg	-90	178.00	0	178
438	NewYork (4).jpg	-90	582.00	M	582	NewYork	4	6004	1	0.305842		0.305842
439	NewYork (401).jpg	-90	216.00	0	216
440	NewYork (401).jpg	-90	571.00	M	571	NewYork	401	6401	1	0.378284		0.378284
441	NewYork (402).jpg	-90	415.00	0	415
442	NewYork (402).jpg	-90	640.00	Z	640	NewYork	402	6402	2	0.648438	0.648438
443	NewYork (404).jpg	-90	133.00	0	133
444	NewYork (404).jpg	-90	589.00	M	589	NewYork	404	6404	1	0.225806		0.225806
445	NewYork (405).jpg	-90	185.00	0	185
446	NewYork (405).jpg	-90	639.00	Z	639	NewYork	405	6405	2	0.289515	0.289515
447	NewYork (406).jpg	-90	505.33	0	505.33
448	NewYork (406).jpg	-90	862.67	Z	862.67	NewYork	406	6406	2	0.585774	0.585774
449	NewYork (408).jpg	-90	633.00	0	633
450	NewYork (408).jpg	-90	633.00	Z	633	NewYork	408	6408	2	1	1
451	NewYork (41).jpg	-90	373.33	0	373.33
452	NewYork (41).jpg	-90	658.67	Z	658.67	NewYork	41	6041	2	0.566794	0.566794
453	NewYork (410).jpg	-90	361.00	0	361
454	NewYork (410).jpg	-90	605.00	Z	605	NewYork	410	6410	2	0.596694	0.596694
455	NewYork (411).jpg	-90	225.00	0	225
456	NewYork (411).jpg	-90	640.00	Z	640	NewYork	411	6411	2	0.351562	0.351562
457	NewYork (413).jpg	-90	407.00	0	407
458	NewYork (413).jpg	-90	560.00	Z	560	NewYork	413	6413	2	0.726786	0.726786
459	NewYork (414).jpg	-90	380.00	0	380
460	NewYork (414).jpg	-90	609.00	M	609	NewYork	414	6414	1	0.623974		0.623974
461	NewYork (415).jpg	-90	296.00	0	296
462	NewYork (415).jpg	-90	526.00	Z	526	NewYork	415	6415	2	0.562738	0.562738
463	NewYork (416).jpg	-90	495.00	0	495
464	NewYork (416).jpg	-90	519.00	M	519	NewYork	416	6416	1	0.953757		0.953757
465	NewYork (418).jpg	-90	396.00	0	396
466	NewYork (418).jpg	-90	592.00	Z	592	NewYork	418	6418	2	0.668919	0.668919
467	NewYork (42).jpg	-90	151.00	0	151
468	NewYork (42).jpg	-90	611.00	Z	611	NewYork	42	6042	2	0.247136	0.247136
469	NewYork (420).jpg	-90	501.00	0	501
470	NewYork (420).jpg	-90	591.00	Z	591	NewYork	420	6420	2	0.847716	0.847716
471	NewYork (421).jpg	-90	531.00	0	531
472	NewYork (421).jpg	-90	769.00	Z	769	NewYork	421	6421	2	0.690507	0.690507
473	NewYork (422).jpg	-90	141.00	0	141
474	NewYork (422).jpg	-90	562.00	M	562	NewYork	422	6422	1	0.25089		0.25089
475	NewYork (424).jpg	-90	201.00	0	201
476	NewYork (424).jpg	-90	589.00	Z	589	NewYork	424	6424	2	0.341256	0.341256
477	NewYork (425).jpg	-90	458.00	0	458
478	NewYork (425).jpg	-90	636.00	Z	636	NewYork	425	6425	2	0.720126	0.720126
479	NewYork (429).jpg	-90	403.00	0	403
480	NewYork (429).jpg	-90	622.00	M	622	NewYork	429	6429	1	0.64791		0.64791
481	NewYork (430).jpg	-90	386.00	0	386
482	NewYork (430).jpg	-90	543.00	M	543	NewYork	430	6430	1	0.710866		0.710866
483	NewYork (431).jpg	-90	282.00	0	282
484	NewYork (431).jpg	-90	638.00	Z	638	NewYork	431	6431	2	0.442006	0.442006
485	NewYork (432).jpg	-90	505.00	0	505
486	NewYork (432).jpg	-90	596.00	Z	596	NewYork	432	6432	2	0.847315	0.847315
487	NewYork (433).jpg	-90	434.00	0	434
488	NewYork (433).jpg	-90	562.00	M	562	NewYork	433	6433	1	0.772242		0.772242
489	NewYork (435).jpg	-90	369.33	0	369.33
490	NewYork (435).jpg	-90	745.33	M	745.33	NewYork	435	6435	1	0.495525		0.495525
491	NewYork (436).jpg	-90	396.00	0	396
492	NewYork (436).jpg	-90	868.00	Z	868	NewYork	436	6436	2	0.456221	0.456221
493	NewYork (437).jpg	-90	132.00	0	132
494	NewYork (437).jpg	-90	703.00	Z	703	NewYork	437	6437	2	0.187767	0.187767
495	NewYork (438).jpg	-90	484.00	0	484
496	NewYork (438).jpg	-90	637.00	Z	637	NewYork	438	6438	2	0.759812	0.759812
497	NewYork (44).jpg	-90	428.00	0	428
498	NewYork (44).jpg	-90	638.00	Z	638	NewYork	44	6044	2	0.670846	0.670846
499	NewYork (442).jpg	-90	170.67	0	170.67
500	NewYork (442).jpg	-90	553.33	Z	553.33	NewYork	442	6442	2	0.308442	0.308442
501	NewYork (443).jpg	-90	415.00	0	415
502	NewYork (443).jpg	-90	543.00	M	543	NewYork	443	6443	1	0.764273		0.764273
503	NewYork (445).jpg	-90	371.00	0	371
504	NewYork (445).jpg	-90	639.00	Z	639	NewYork	445	6445	2	0.580595	0.580595
505	NewYork (446).jpg	-90	553.00	0	553
506	NewYork (446).jpg	-90	599.00	M	599	NewYork	446	6446	1	0.923205		0.923205
507	NewYork (447).jpg	-90	487.00	0	487
508	NewYork (447).jpg	-90	579.00	Z	579	NewYork	447	6447	2	0.841105	0.841105
509	NewYork (449).jpg	-90	540.00	0	540
510	NewYork (449).jpg	-90	582.00	Z	582	NewYork	449	6449	2	0.927835	0.927835
511	NewYork (450).jpg	-90	476.00	0	476
512	NewYork (450).jpg	-90	622.00	M	622	NewYork	450	6450	1	0.765273		0.765273
513	NewYork (451).jpg	-90	266.00	0	266
514	NewYork (451).jpg	-90	494.00	M	494	NewYork	451	6451	1	0.538462		0.538462
515	NewYork (452).jpg	-90	272.00	0	272
516	NewYork (452).jpg	-90	592.00	Z	592	NewYork	452	6452	2	0.459459	0.459459
517	NewYork (453).jpg	-90	387.00	0	387
518	NewYork (453).jpg	-90	591.00	Z	591	NewYork	453	6453	2	0.654822	0.654822
519	NewYork (454).jpg	-90	311.00	0	311
520	NewYork (454).jpg	-90	585.00	M	585	NewYork	454	6454	1	0.531624		0.531624
521	NewYork (456).jpg	-90	339.00	0	339
522	NewYork (456).jpg	-90	638.00	Z	638	NewYork	456	6456	2	0.531348	0.531348
523	NewYork (457).jpg	-90	362.00	0	362
524	NewYork (457).jpg	-90	593.00	Z	593	NewYork	457	6457	2	0.610455	0.610455
525	NewYork (46).jpg	-90	424.00	0	424
526	NewYork (46).jpg	-90	562.00	Z	562	NewYork	46	6046	2	0.754448	0.754448
527	NewYork (460).jpg	-90	252.00	0	252
528	NewYork (460).jpg	-90	639.00	M	639	NewYork	460	6460	1	0.394366		0.394366
529	NewYork (461).jpg	-90	203.00	0	203
530	NewYork (461).jpg	-90	480.00	Z	480	NewYork	461	6461	2	0.422917	0.422917
531	NewYork (463).jpg	-90	366.67	0	366.67
532	NewYork (463).jpg	-90	837.33	Z	837.33	NewYork	463	6463	2	0.437904	0.437904
533	NewYork (464).jpg	-90	334.00	0	334
534	NewYork (464).jpg	-90	639.00	Z	639	NewYork	464	6464	2	0.522692	0.522692
535	NewYork (465).jpg	-90	290.00	0	290
536	NewYork (465).jpg	-90	492.00	Z	492	NewYork	465	6465	2	0.589431	0.589431
537	NewYork (466).jpg	-90	424.00	0	424
538	NewYork (466).jpg	-90	612.00	Z	612	NewYork	466	6466	2	0.69281	0.69281
539	NewYork (467).jpg	-90	247.00	0	247
540	NewYork (467).jpg	-90	477.00	Z	477	NewYork	467	6467	2	0.51782	0.51782
541	NewYork (468).jpg	-90	461.00	0	461
542	NewYork (468).jpg	-90	601.00	M	601	NewYork	468	6468	1	0.767055		0.767055
543	NewYork (47).jpg	-90	408.00	0	408
544	NewYork (47).jpg	-90	593.00	Z	593	NewYork	47	6047	2	0.688027	0.688027
545	NewYork (470).jpg	-90	341.00	0	341
546	NewYork (470).jpg	-90	507.00	Z	507	NewYork	470	6470	2	0.672584	0.672584
547	NewYork (472).jpg	-90	351.00	0	351
548	NewYork (472).jpg	-90	639.00	Z	639	NewYork	472	6472	2	0.549296	0.549296
549	NewYork (473).jpg	-90	422.00	0	422
550	NewYork (473).jpg	-90	610.00	M	610	NewYork	473	6473	1	0.691803		0.691803
551	NewYork (474).jpg	-90	331.00	0	331
552	NewYork (474).jpg	-90	639.00	Z	639	NewYork	474	6474	2	0.517997	0.517997
553	NewYork (475).jpg	-90	367.00	0	367
554	NewYork (475).jpg	-90	639.00	Z	639	NewYork	475	6475	2	0.574335	0.574335
555	NewYork (476).jpg	-90	391.00	0	391
556	NewYork (476).jpg	-90	640.00	Z	640	NewYork	476	6476	2	0.610938	0.610938
557	NewYork (477).jpg	-90	352.00	0	352
558	NewYork (477).jpg	-90	639.00	Z	639	NewYork	477	6477	2	0.550861	0.550861
559	NewYork (478).jpg	-90	446.00	0	446
560	NewYork (478).jpg	-90	623.00	Z	623	NewYork	478	6478	2	0.715891	0.715891
561	NewYork (479).jpg	-90	435.00	0	435
562	NewYork (479).jpg	-90	592.00	M	592	NewYork	479	6479	1	0.734797		0.734797
563	NewYork (480).jpg	-90	164.00	0	164
564	NewYork (480).jpg	-90	595.00	M	595	NewYork	480	6480	1	0.27563		0.27563
565	NewYork (482).jpg	-90	248.00	0	248
566	NewYork (482).jpg	-90	638.00	Z	638	NewYork	482	6482	2	0.388715	0.388715
567	NewYork (484).jpg	-90	483.00	0	483
568	NewYork (484).jpg	-90	564.00	Z	564	NewYork	484	6484	2	0.856383	0.856383
569	NewYork (486).jpg	-90	509.33	0	509.33
570	NewYork (486).jpg	-90	681.33	Z	681.33	NewYork	486	6486	2	0.747553	0.747553
571	NewYork (487).jpg	-90	252.00	0	252
572	NewYork (487).jpg	-90	639.00	Z	639	NewYork	487	6487	2	0.394366	0.394366
573	NewYork (488).jpg	-90	477.00	0	477
574	NewYork (488).jpg	-90	532.00	Z	532	NewYork	488	6488	2	0.896617	0.896617
575	NewYork (49).jpg	-90	328.00	0	328
576	NewYork (49).jpg	-90	548.00	Z	548	NewYork	49	6049	2	0.59854	0.59854
577	NewYork (491).jpg	-90	133.00	0	133
578	NewYork (491).jpg	-90	626.00	Z	626	NewYork	491	6491	2	0.21246	0.21246
579	NewYork (492).jpg	-90	414.00	0	414
580	NewYork (492).jpg	-90	589.00	M	589	NewYork	492	6492	1	0.702886		0.702886
581	NewYork (493).jpg	-90	293.00	0	293
582	NewYork (493).jpg	-90	611.00	Z	611	NewYork	493	6493	2	0.479542	0.479542
583	NewYork (494).jpg	-90	268.00	0	268
584	NewYork (494).jpg	-90	641.00	Z	641	NewYork	494	6494	2	0.418097	0.418097
585	NewYork (496).jpg	-90	330.00	0	330
586	NewYork (496).jpg	-90	609.00	M	609	NewYork	496	6496	1	0.541872		0.541872
587	NewYork (497).jpg	-90	270.00	0	270
588	NewYork (497).jpg	-90	414.00	Z	414	NewYork	497	6497	2	0.652174	0.652174
589	NewYork (498).jpg	-90	330.00	0	330
590	NewYork (498).jpg	-90	599.00	M	599	NewYork	498	6498	1	0.550918		0.550918
591	NewYork (499).jpg	-90	218.00	0	218
592	NewYork (499).jpg	-90	623.00	Z	623	NewYork	499	6499	2	0.34992	0.34992
593	NewYork (5).jpg	-90	285.00	0	285
594	NewYork (5).jpg	-90	623.00	Z	623	NewYork	5	6005	2	0.457464	0.457464
595	NewYork (500).jpg	-90	177.00	0	177
596	NewYork (500).jpg	-90	629.00	Z	629	NewYork	500	6500	2	0.281399	0.281399
597	NewYork (501).jpg	-90	470.00	0	470
598	NewYork (501).jpg	-90	574.00	M	574	NewYork	501	6501	1	0.818815		0.818815
599	NewYork (502).jpg	-90	503.00	0	503
600	NewYork (502).jpg	-90	639.00	Z	639	NewYork	502	6502	2	0.787167	0.787167
601	NewYork (503).jpg	-90	250.00	0	250
602	NewYork (503).jpg	-90	570.00	Z	570	NewYork	503	6503	2	0.438596	0.438596
1	NewYork (506).jpg	-90	207	0	207
2	NewYork (506).jpg	-90	584	M	584	NewYork	506	6506	1	0.354452		0.354452
3	NewYork (507).jpg	-90	148	0	148
4	NewYork (507).jpg	-90	479	Z	479	NewYork	507	6507	2	0.308977	0.308977
5	NewYork (51).jpg	-90	393	0	393
6	NewYork (51).jpg	-90	639	Z	639	NewYork	51	6051	2	0.615023	0.615023
7	NewYork (510).jpg	-90	247	0	247
8	NewYork (510).jpg	-90	563	Z	563	NewYork	510	6510	2	0.438721	0.438721
9	NewYork (511).jpg	-90	368	0	368
10	NewYork (511).jpg	-90	533	M	533	NewYork	511	6511	1	0.690432		0.690432
11	NewYork (512).jpg	-90	445	0	445
12	NewYork (512).jpg	-90	634	Z	634	NewYork	512	6512	2	0.701893	0.701893
13	NewYork (513).jpg	-90	476	0	476
14	NewYork (513).jpg	-90	571	Z	571	NewYork	513	6513	2	0.833625	0.833625
15	NewYork (514).jpg	-90	324	0	324
16	NewYork (514).jpg	-90	640	Z	640	NewYork	514	6514	2	0.50625	0.50625
17	NewYork (517).jpg	-90	302	0	302
18	NewYork (517).jpg	-90	590	Z	590	NewYork	517	6517	2	0.511864	0.511864
19	NewYork (518).jpg	-90	370	0	370
20	NewYork (518).jpg	-90	637	Z	637	NewYork	518	6518	2	0.580848	0.580848
21	NewYork (519).jpg	-90	456	0	456
22	NewYork (519).jpg	-90	556	Z	556	NewYork	519	6519	2	0.820144	0.820144
23	NewYork (52).jpg	-90	348	0	348
24	NewYork (52).jpg	-90	580	Z	580	NewYork	52	6052	2	0.6	0.6
25	NewYork (520).jpg	-90	216	0	216
26	NewYork (520).jpg	-90	586	M	586	NewYork	520	6520	1	0.368601		0.368601
27	NewYork (521).jpg	-90	465	0	465
28	NewYork (521).jpg	-90	559	Z	559	NewYork	521	6521	2	0.831843	0.831843
29	NewYork (522).jpg	-90	382	0	382
30	NewYork (522).jpg	-90	546	Z	546	NewYork	522	6522	2	0.699634	0.699634
31	NewYork (523).jpg	-90	429	0	429
32	NewYork (523).jpg	-90	578	M	578	NewYork	523	6523	1	0.742215		0.742215
33	NewYork (524).jpg	-90	412	0	412
34	NewYork (524).jpg	-90	611	Z	611	NewYork	524	6524	2	0.674304	0.674304
35	NewYork (527).jpg	-90	356	0	356
36	NewYork (527).jpg	-90	624	Z	624	NewYork	527	6527	2	0.570513	0.570513
37	NewYork (53).jpg	-90	300	0	300
38	NewYork (53).jpg	-90	534	Z	534	NewYork	53	6053	2	0.561798	0.561798
39	NewYork (530).jpg	-90	128	0	128
40	NewYork (530).jpg	-90	269	Z	269	NewYork	530	6530	2	0.475836	0.475836
41	NewYork (531).jpg	-90	170	0	170
42	NewYork (531).jpg	-90	639	Z	639	NewYork	531	6531	2	0.266041	0.266041
43	NewYork (532).jpg	-90	421	0	421
44	NewYork (532).jpg	-90	587	Z	587	NewYork	532	6532	2	0.717206	0.717206
45	NewYork (533).jpg	-90	280	0	280
46	NewYork (533).jpg	-90	401	M	401	NewYork	533	6533	1	0.698254		0.698254
47	NewYork (534).jpg	-90	572	0	572
48	NewYork (534).jpg	-90	620	M	620	NewYork	534	6534	1	0.922581		0.922581
49	NewYork (539).jpg	-90	309	0	309
50	NewYork (539).jpg	-90	623	Z	623	NewYork	539	6539	2	0.495987	0.495987
51	NewYork (54).jpg	-90	292		292
52	NewYork (54).jpg	-90	292	Z	292	NewYork	54	6054	2	1	1
53	NewYork (541).jpg	-90	286	0	286
54	NewYork (541).jpg	-90	516	M	516	NewYork	541	6541	1	0.554264		0.554264
55	NewYork (543).jpg	-90	314	0	314
56	NewYork (543).jpg	-90	603	M	603	NewYork	543	6543	1	0.52073		0.52073
57	NewYork (544).jpg	-90	509	0	509
58	NewYork (544).jpg	-90	573	Z	573	NewYork	544	6544	2	0.888307	0.888307
59	NewYork (545).jpg	-90	394	0	394
60	NewYork (545).jpg	-90	623	M	623	NewYork	545	6545	1	0.632424		0.632424
61	NewYork (546).jpg	-90	462	0	462
62	NewYork (546).jpg	-90	483	Z	483	NewYork	546	6546	2	0.956522	0.956522
63	NewYork (548).jpg	-90	301	0	301
64	NewYork (548).jpg	-90	474	M	474	NewYork	548	6548	1	0.635021		0.635021
65	NewYork (55).jpg	-90	330	0	330
66	NewYork (55).jpg	-90	629	Z	629	NewYork	55	6055	2	0.524642	0.524642
67	NewYork (551).jpg	-90	167	0	167
68	NewYork (551).jpg	-90	559	M	559	NewYork	551	6551	1	0.298748		0.298748
69	NewYork (553).jpg	-90	471	0	471
70	NewYork (553).jpg	-90	640	Z	640	NewYork	553	6553	2	0.735938	0.735938
71	NewYork (556).jpg	-90	309	0	309
72	NewYork (556).jpg	-90	536	Z	536	NewYork	556	6556	2	0.576493	0.576493
73	NewYork (558).jpg	-90	450	0	450
74	NewYork (558).jpg	-90	539	Z	539	NewYork	558	6558	2	0.834879	0.834879
75	NewYork (560).jpg	-90	303	0	303
76	NewYork (560).jpg	-90	575	Z	575	NewYork	560	6560	2	0.526957	0.526957
77	NewYork (561).jpg	-90	494	0	494
78	NewYork (561).jpg	-90	640	Z	640	NewYork	561	6561	2	0.771875	0.771875
79	NewYork (562).jpg	-90	568	0	568
80	NewYork (562).jpg	-90	631	M	631	NewYork	562	6562	1	0.900158		0.900158
81	NewYork (564).jpg	-90	307	0	307
82	NewYork (564).jpg	-90	535	Z	535	NewYork	564	6564	2	0.573832	0.573832
83	NewYork (566).jpg	-90	461	0	461
84	NewYork (566).jpg	-90	640	M	640	NewYork	566	6566	1	0.720313		0.720313
85	NewYork (567).jpg	-90	436	0	436
86	NewYork (567).jpg	-90	595	Z	595	NewYork	567	6567	2	0.732773	0.732773
87	NewYork (568).jpg	-90	275	0	275
88	NewYork (568).jpg	-90	498	Z	498	NewYork	568	6568	2	0.552209	0.552209
89	NewYork (569).jpg	-90	613.33	0	613.33
90	NewYork (569).jpg	-90	897.33	Z	897.33	NewYork	569	6569	2	0.683506	0.683506
91	NewYork (57).jpg	-90	127	0	127
92	NewYork (57).jpg	-90	566	M	566	NewYork	57	6057	1	0.224382		0.224382
93	NewYork (571).jpg	-90	314	0	314
94	NewYork (571).jpg	-90	550	Z	550	NewYork	571	6571	2	0.570909	0.570909
95	NewYork (572).jpg	-90	333	0	333
96	NewYork (572).jpg	-90	567	M	567	NewYork	572	6572	1	0.587302		0.587302
97	NewYork (573).jpg	-90	301	0	301
98	NewYork (573).jpg	-90	640	Z	640	NewYork	573	6573	2	0.470313	0.470313
99	NewYork (575).jpg	-90	360	0	360
100	NewYork (575).jpg	-90	601	M	601	NewYork	575	6575	1	0.599002		0.599002
101	NewYork (576).jpg	-90	306	0	306
102	NewYork (576).jpg	-90	509	Z	509	NewYork	576	6576	2	0.601179	0.601179
103	NewYork (577).jpg	-90	408	0	408
104	NewYork (577).jpg	-90	625	Z	625	NewYork	577	6577	2	0.6528	0.6528
105	NewYork (580).jpg	-90	430	0	430
106	NewYork (580).jpg	-90	582	Z	582	NewYork	580	6580	2	0.738832	0.738832
107	NewYork (581).jpg	-90	352	0	352
108	NewYork (581).jpg	-90	463	M	463	NewYork	581	6581	1	0.760259		0.760259
109	NewYork (582).jpg	-90	280	0	280
110	NewYork (582).jpg	-90	501	M	501	NewYork	582	6582	1	0.558882		0.558882
111	NewYork (583).jpg	-90	302.67	0	302.67
112	NewYork (583).jpg	-90	684	Z	684	NewYork	583	6583	2	0.4425	0.4425
113	NewYork (585).jpg	-90	299	0	299
114	NewYork (585).jpg	-90	568	M	568	NewYork	585	6585	1	0.526408		0.526408
115	NewYork (588).jpg	-90	339	0	339
116	NewYork (588).jpg	-90	641	Z	641	NewYork	588	6588	2	0.528861	0.528861
117	NewYork (592).jpg	-90	237	0	237
118	NewYork (592).jpg	-90	640	Z	640	NewYork	592	6592	2	0.370312	0.370312
119	NewYork (593).jpg	-90	500	0	500
120	NewYork (593).jpg	-90	604	Z	604	NewYork	593	6593	2	0.827815	0.827815
121	NewYork (594).jpg	-90	348	0	348
122	NewYork (594).jpg	-90	537	Z	537	NewYork	594	6594	2	0.648045	0.648045
123	NewYork (597).jpg	-90	300	0	300
124	NewYork (597).jpg	-90	577.33	M	577.33	NewYork	597	6597	1	0.519633		0.519633
125	NewYork (598).jpg	-90	362	0	362
126	NewYork (598).jpg	-90	504	M	504	NewYork	598	6598	1	0.718254		0.718254
127	NewYork (6).jpg	-90	275	0	275
128	NewYork (6).jpg	-90	524	M	524	NewYork	6	6006	1	0.524809		0.524809
129	NewYork (600).jpg	-90	320	0	320
130	NewYork (600).jpg	-90	508	M	508	NewYork	600	6600	1	0.629921		0.629921
131	NewYork (601).jpg	-90	433	0	433
132	NewYork (601).jpg	-90	638	Z	638	NewYork	601	6601	2	0.678683	0.678683
133	NewYork (603).jpg	-90	461	0	461
134	NewYork (603).jpg	-90	639	Z	639	NewYork	603	6603	2	0.72144	0.72144
135	NewYork (605).jpg	-90	446	0	446
136	NewYork (605).jpg	-90	545	M	545	NewYork	605	6605	1	0.818349		0.818349
137	NewYork (606).jpg	-90	487	0	487
138	NewYork (606).jpg	-90	544	Z	544	NewYork	606	6606	2	0.895221	0.895221
139	NewYork (607).jpg	-90	560	0	560
140	NewYork (607).jpg	-90	583	Z	583	NewYork	607	6607	2	0.960549	0.960549
141	NewYork (608).jpg	-90	635	0	635
142	NewYork (608).jpg	-90	639	M	639	NewYork	608	6608	1	0.99374		0.99374
143	NewYork (61).jpg	-90	300	0	300
144	NewYork (61).jpg	-90	632	M	632	NewYork	61	6061	1	0.474684		0.474684
145	NewYork (610).jpg	-90	402	0	402
146	NewYork (610).jpg	-90	562	Z	562	NewYork	610	6610	2	0.715302	0.715302
147	NewYork (612).jpg	-90	408	0	408
148	NewYork (612).jpg	-90	641	Z	641	NewYork	612	6612	2	0.636505	0.636505
149	NewYork (613).jpg	-90	463	0	463
150	NewYork (613).jpg	-90	542	Z	542	NewYork	613	6613	2	0.854244	0.854244
151	NewYork (614).jpg	-90	453	0	453
152	NewYork (614).jpg	-90	602	Z	602	NewYork	614	6614	2	0.752492	0.752492
153	NewYork (615).jpg	-90	265	0	265
154	NewYork (615).jpg	-90	639	Z	639	NewYork	615	6615	2	0.41471	0.41471
155	NewYork (616).jpg	-90	418.67	0	418.67
156	NewYork (616).jpg	-90	829.33	Z	829.33	NewYork	616	6616	2	0.504829	0.504829
157	NewYork (617).jpg	-90	347	0	347
158	NewYork (617).jpg	-90	477	M	477	NewYork	617	6617	1	0.727463		0.727463
159	NewYork (619).jpg	-90	155	0	155
160	NewYork (619).jpg	-90	586	M	586	NewYork	619	6619	1	0.264505		0.264505
161	NewYork (62).jpg	-90	517	0	517
162	NewYork (62).jpg	-90	582	M	582	NewYork	62	6062	1	0.888316		0.888316
163	NewYork (620).jpg	-90	407	0	407
164	NewYork (620).jpg	-90	612	Z	612	NewYork	620	6620	2	0.665033	0.665033
165	NewYork (622).jpg	-90	440	0	440
166	NewYork (622).jpg	-90	625	Z	625	NewYork	622	6622	2	0.704	0.704
167	NewYork (625).jpg	-90	310	0	310
168	NewYork (625).jpg	-90	611	Z	611	NewYork	625	6625	2	0.507365	0.507365
169	NewYork (626).jpg	-90	139	0	139
170	NewYork (626).jpg	-90	531	Z	531	NewYork	626	6626	2	0.26177	0.26177
171	NewYork (628).jpg	-90	294	0	294
172	NewYork (628).jpg	-90	640	Z	640	NewYork	628	6628	2	0.459375	0.459375
173	NewYork (629).jpg	-90	295	0	295
174	NewYork (629).jpg	-90	641	Z	641	NewYork	629	6629	2	0.460218	0.460218
175	NewYork (630).jpg	-90	318	0	318
176	NewYork (630).jpg	-90	521	M	521	NewYork	630	6630	1	0.610365		0.610365
177	NewYork (631).jpg	-90	171	0	171
178	NewYork (631).jpg	-90	323	Z	323	NewYork	631	6631	2	0.529412	0.529412
179	NewYork (635).jpg	-90	449	0	449
180	NewYork (635).jpg	-90	510	Z	510	NewYork	635	6635	2	0.880392	0.880392
181	NewYork (636).jpg	-90	354		354
182	NewYork (636).jpg	-90	611	M	611	NewYork	636	6636	1	0.579378		0.579378
183	NewYork (637).jpg	-90	419	0	419
184	NewYork (637).jpg	-90	595	M	595	NewYork	637	6637	1	0.704202		0.704202
185	NewYork (638).jpg	-90	294	0	294
186	NewYork (638).jpg	-90	654	M	654	NewYork	638	6638	1	0.449541		0.449541
187	NewYork (66).jpg	-90	588	0	588
188	NewYork (66).jpg	-90	638	M	638	NewYork	66	6066	1	0.92163		0.92163
189	NewYork (68).jpg	-90	307	0	307
190	NewYork (68).jpg	-90	566	M	566	NewYork	68	6068	1	0.542403		0.542403
191	NewYork (69).jpg	-90	465	0	465
192	NewYork (69).jpg	-90	555	M	555	NewYork	69	6069	1	0.837838		0.837838
193	NewYork (7).jpg	-90	219	0	219
194	NewYork (7).jpg	-90	472	M	472	NewYork	7	6007	1	0.463983		0.463983
195	NewYork (70).jpg	-90	160	0	160
196	NewYork (70).jpg	-90	626	Z	626	NewYork	70	6070	2	0.255591	0.255591
197	NewYork (71).jpg	-90	302	0	302
198	NewYork (71).jpg	-90	640	Z	640	NewYork	71	6071	2	0.471875	0.471875
199	NewYork (72).jpg	-90	363	0	363
200	NewYork (72).jpg	-90	612	Z	612	NewYork	72	6072	2	0.593137	0.593137
201	NewYork (73).jpg	-90	557	0	557
202	NewYork (73).jpg	-90	640	M	640	NewYork	73	6073	1	0.870313		0.870313
203	NewYork (75).jpg	-90	233	0	233
204	NewYork (75).jpg	-90	479	Z	479	NewYork	75	6075	2	0.48643	0.48643
205	NewYork (76).jpg	-90	438	0	438
206	NewYork (76).jpg	-90	634	Z	634	NewYork	76	6076	2	0.690852	0.690852
207	NewYork (77).jpg	-90	300	0	300
208	NewYork (77).jpg	-90	637	Z	637	NewYork	77	6077	2	0.470958	0.470958
209	NewYork (78).jpg	-90	349	0	349
210	NewYork (78).jpg	-90	602	Z	602	NewYork	78	6078	2	0.579734	0.579734
211	NewYork (80).jpg	-90	432	0	432
212	NewYork (80).jpg	-90	640	M	640	NewYork	80	6080	1	0.675		0.675
213	NewYork (81).jpg	-90	476	0	476
214	NewYork (81).jpg	-90	596	M	596	NewYork	81	6081	1	0.798658		0.798658
215	NewYork (82).jpg	-90	546	0	546
216	NewYork (82).jpg	-90	590	Z	590	NewYork	82	6082	2	0.925424	0.925424
217	NewYork (83).jpg	-90	406	0	406
218	NewYork (83).jpg	-90	590	M	590	NewYork	83	6083	1	0.688136		0.688136
219	NewYork (84).jpg	-90	286	0	286
220	NewYork (84).jpg	-90	641	Z	641	NewYork	84	6084	2	0.446178	0.446178
221	NewYork (87).jpg	-90	192	0	192
222	NewYork (87).jpg	-90	579	M	579	NewYork	87	6087	1	0.331606		0.331606
223	NewYork (89).jpg	-90	357.33	0	357.33
224	NewYork (89).jpg	-90	654.67	Z	654.67	NewYork	89	6089	2	0.545817	0.545817
225	NewYork (90).jpg	-90	400	0	400
226	NewYork (90).jpg	-90	617	Z	617	NewYork	90	6090	2	0.648298	0.648298
227	NewYork (92).jpg	-90	315	0	315
228	NewYork (92).jpg	-90	588	Z	588	NewYork	92	6092	2	0.535714	0.535714
229	NewYork (97).jpg	-90	304	0	304
230	NewYork (97).jpg	-90	638	Z	638	NewYork	97	6097	2	0.476489	0.476489
231	NewYork (99).jpg	-90	537	0	537
232	NewYork (99).jpg	-90	638	Z	638	NewYork	99	6099	2	0.841693	0.841693

## Sheet: Transfer to SPSS
ID	sex	FaceismIndeks
6001	2	0.701887
6101	2	0.618151
6102	2	0.610197
6103	2	0.432432
6104	2	0.496454
6108	2	0.603448
6011	2	0.645946
6110	2	0.801562
6112	1	0.235691
6113	2	0.777429
6114	2	0.514886
6115	2	0.232619
6117	1	0.651054
6118	2	0.498795
6012	1	0.919935
6121	1	0.955932
6122	2	0.535211
6123	2	0.598071
6124	1	0.865079
6125	2	0.7589
6126	2	0.668033
6128	2	0.435092
6129	2	0.583034
6013	1	0.791102
6130	1	0.704403
6131	2	0.621032
6132	2	1
6134	2	0.832226
6135	2	0.779051
6136	2	0.54641
6138	1	0.227099
6139	2	0.742947
6140	1	0.47028
6141	2	0.319846
6142	2	0.438567
6143	2	0.62157
6144	1	0.57377
6147	2	0.574074
6148	2	0.164062
6149	1	0.583333
6150	2	0.682813
6151	2	0.797872
6152	2	0.594679
6153	2	0.543689
6154	1	0.481618
6155	2	0.586922
6161	2	0.758427
6162	2	0.732394
6163	2	0.587719
6164	2	0.79638
6168	1	0.429519
6169	2	0.428571
6170	2	0.673203
6172	1	0.22905
6173	2	0.478548
6176	1	0.623596
6178	2	0.807273
6179	1	0.864726
6018	1	0.75985
6180	2	0.339934
6181	2	0.466774
6182	1	0.681818
6184	2	0.86745
6185	2	0.217069
6186	1	1
6187	1	0.478992
6188	2	0.5
6189	1	0.711806
6019	2	0.834507
6190	2	0.650538
6191	2	0.454688
6192	2	0.897727
6193	2	0.436817
6195	2	0.186161
6196	2	0.51756
6197	1	0.637306
6002	2	0.54375
6200	2	0.870242
6201	1	0.724422
6203	2	0.523599
6205	2	0.561129
6206	2	0.465218
6207	1	0.286697
6209	2	0.568075
6210	1	0.415546
6211	1	0.830918
6212	1	0.585567
6217	2	1
6218	1	0.34106
6219	1	0.873239
6220	2	0.810849
6222	2	0.588333
6223	2	0.492683
6225	1	0.729685
6226	1	0.800995
6227	2	0.429688
6228	1	0.65
6229	1	0.8
6023	2	0.741463
6232	2	0.755408
6233	1	0.956597
6234	2	0.774744
6236	1	0.372789
6237	1	0.845714
6238	2	0.536501
6241	2	0.540541
6242	2	0.685315
6244	2	0.810502
6247	2	0.627119
6248	1	0.439394
6249	1	0.228896
6025	2	0.711599
6251	2	0.783699
6255	2	0.498433
6256	2	0.684132
6257	1	0.162521
6026	2	0.560897
6260	2	0.708972
6262	2	0.463224
6263	1	0.771552
6267	2	0.420106
6268	1	0.980565
6269	2	0.831081
6270	2	0.429688
6271	2	0.863714
6272	2	0.577083
6275	2	0.782297
6276	2	0.200653
6277	2	0.601681
6279	2	0.68914
6028	1	0.851626
6283	2	0.371295
6284	2	0.497317
6285	2	0.683386
6286	2	0.57751
6287	2	0.629091
6289	2	0.764133
6290	2	0.543189
6291	2	0.83737
6292	2	0.549918
6293	2	0.819643
6298	1	0.753425
6299	1	0.410473
6003	1	0.420213
6300	2	0.72457
6301	2	0.835616
6302	2	0.984326
6304	1	0.599251
6306	2	0.633803
6307	1	0.848936
6308	1	0.692456
6309	2	0.4
6310	2	0.570533
6313	2	0.807947
6314	2	0.489216
6316	2	0.757282
6318	2	0.450549
6319	2	0.286385
6032	2	0.774757
6320	1	0.541353
6321	2	0.64
6323	2	0.759375
6324	2	0.670121
6326	2	0.307438
6327	1	0.749216
6329	1	0.808176
6033	1	0.604545
6330	2	0.471049
6331	1	0.635185
6332	2	0.467187
6333	1	0.276995
6335	2	0.495312
6336	2	0.266663
6337	2	0.75
6338	2	0.437057
6339	1	0.291935
6034	2	0.616
6341	2	0.533339
6342	2	0.437395
6343	1	0.618524
6345	1	0.627451
6346	2	0.642732
6347	2	0.826733
6348	1	0.84065
6349	1	0.677796
6350	2	0.728864
6351	1	0.984405
6352	1	0.262324
6353	2	0.565421
6355	1	0.690846
6356	2	0.893584
6358	1	0.663327
6360	2	0.610121
6361	2	0.702439
6365	2	0.936264
6368	2	0.646341
6369	1	0.385762
6037	1	0.879142
6370	1	0.685252
6371	2	0.635838
6372	2	0.667327
6375	2	0.553763
6376	2	0.326403
6377	1	0.57377
6378	2	0.794992
6038	2	0.713012
6381	2	0.601103
6382	2	0.766091
6385	2	0.621664
6386	2	0.543372
6389	2	0.459893
6039	2	0.743377
6391	2	0.420817
6392	1	0.965679
6394	1	0.335804
6395	2	0.431616
6397	2	0.556426
6399	1	0.393162
6004	1	0.305842
6401	1	0.378284
6402	2	0.648438
6404	1	0.225806
6405	2	0.289515
6406	2	0.585774
6408	2	1
6041	2	0.566794
6410	2	0.596694
6411	2	0.351562
6413	2	0.726786
6414	1	0.623974
6415	2	0.562738
6416	1	0.953757
6418	2	0.668919
6042	2	0.247136
6420	2	0.847716
6421	2	0.690507
6422	1	0.25089
6424	2	0.341256
6425	2	0.720126
6429	1	0.64791
6430	1	0.710866
6431	2	0.442006
6432	2	0.847315
6433	1	0.772242
6435	1	0.495525
6436	2	0.456221
6437	2	0.187767
6438	2	0.759812
6044	2	0.670846
6442	2	0.308442
6443	1	0.764273
6445	2	0.580595
6446	1	0.923205
6447	2	0.841105
6449	2	0.927835
6450	1	0.765273
6451	1	0.538462
6452	2	0.459459
6453	2	0.654822
6454	1	0.531624
6456	2	0.531348
6457	2	0.610455
6046	2	0.754448
6460	1	0.394366
6461	2	0.422917
6463	2	0.437904
6464	2	0.522692
6465	2	0.589431
6466	2	0.69281
6467	2	0.51782
6468	1	0.767055
6047	2	0.688027
6470	2	0.672584
6472	2	0.549296
6473	1	0.691803
6474	2	0.517997
6475	2	0.574335
6476	2	0.610938
6477	2	0.550861
6478	2	0.715891
6479	1	0.734797
6480	1	0.27563
6482	2	0.388715
6484	2	0.856383
6486	2	0.747553
6487	2	0.394366
6488	2	0.896617
6049	2	0.59854
6491	2	0.21246
6492	1	0.702886
6493	2	0.479542
6494	2	0.418097
6496	1	0.541872
6497	2	0.652174
6498	1	0.550918
6499	2	0.34992
6005	2	0.457464
6500	2	0.281399
6501	1	0.818815
6502	2	0.787167
6503	2	0.438596
6506	1	0.354452
6507	2	0.308977
6051	2	0.615023
6510	2	0.438721
6511	1	0.690432
6512	2	0.701893
6513	2	0.833625
6514	2	0.50625
6517	2	0.511864
6518	2	0.580848
6519	2	0.820144
6052	2	0.6
6520	1	0.368601
6521	2	0.831843
6522	2	0.699634
6523	1	0.742215
6524	2	0.674304
6527	2	0.570513
6053	2	0.561798
6530	2	0.475836
6531	2	0.266041
6532	2	0.717206
6533	1	0.698254
6534	1	0.922581
6539	2	0.495987
6054	2	1
6541	1	0.554264
6543	1	0.52073
6544	2	0.888307
6545	1	0.632424
6546	2	0.956522
6548	1	0.635021
6055	2	0.524642
6551	1	0.298748
6553	2	0.735938
6556	2	0.576493
6558	2	0.834879
6560	2	0.526957
6561	2	0.771875
6562	1	0.900158
6564	2	0.573832
6566	1	0.720313
6567	2	0.732773
6568	2	0.552209
6569	2	0.683506
6057	1	0.224382
6571	2	0.570909
6572	1	0.587302
6573	2	0.470313
6575	1	0.599002
6576	2	0.601179
6577	2	0.6528
6580	2	0.738832
6581	1	0.760259
6582	1	0.558882
6583	2	0.4425
6585	1	0.526408
6588	2	0.528861
6592	2	0.370312
6593	2	0.827815
6594	2	0.648045
6597	1	0.519633
6598	1	0.718254
6006	1	0.524809
6600	1	0.629921
6601	2	0.678683
6603	2	0.72144
6605	1	0.818349
6606	2	0.895221
6607	2	0.960549
6608	1	0.99374
6061	1	0.474684
6610	2	0.715302
6612	2	0.636505
6613	2	0.854244
6614	2	0.752492
6615	2	0.41471
6616	2	0.504829
6617	1	0.727463
6619	1	0.264505
6062	1	0.888316
6620	2	0.665033
6622	2	0.704
6625	2	0.507365
6626	2	0.26177
6628	2	0.459375
6629	2	0.460218
6630	1	0.610365
6631	2	0.529412
6635	2	0.880392
6636	1	0.579378
6637	1	0.704202
6638	1	0.449541
6066	1	0.92163
6068	1	0.542403
6069	1	0.837838
6007	1	0.463983
6070	2	0.255591
6071	2	0.471875
6072	2	0.593137
6073	1	0.870313
6075	2	0.48643
6076	2	0.690852
6077	2	0.470958
6078	2	0.579734
6080	1	0.675
6081	1	0.798658
6082	2	0.925424
6083	1	0.688136
6084	2	0.446178
6087	1	0.331606
6089	2	0.545817
6090	2	0.648298
6092	2	0.535714
6097	2	0.476489
6099	2	0.841693
