# Supplementary material for: Revealing faces: Gender and cultural differences in facial prominence of selfies
Source: PLoS One. 2018 Oct 31;13(10):e0205893. doi: 10.1371/journal.pone.0205893 (PMC6209219; doi:10.1371/journal.pone.0205893)
Supplement: S6 File — (XLSX) [file pone.0205893.s006.xlsx]

## Sheet: ResultsSaoPaulo
city	SaoPaulo		all	550						faceism	0.541863	0.576352
code	5		male	168	coded as M						Z	M
			female	382	coded as Z						382	168
	Label	Angle	Length	sex	measurement	City	city sample ID	ID	sex ID	FaceismIndeks	M	Z
1	SaoPaulo (1).jpg	-90	330.67	0	330.67
2	SaoPaulo (1).jpg	-90	761.33	Z	761.33	SaoPaulo	1	5001	2	0.434332	0.434332
3	SaoPaulo (100).jpg	-90	387.00	0	387
4	SaoPaulo (100).jpg	-90	605.00	Z	605	SaoPaulo	100	5100	2	0.639669	0.639669
5	SaoPaulo (101).jpg	-90	313.33	0	313.33
6	SaoPaulo (101).jpg	-90	736.00	M	736	SaoPaulo	101	5101	1	0.42572		0.42572
7	SaoPaulo (102).jpg	-90	304.00	0	304
8	SaoPaulo (102).jpg	-90	627.00	Z	627	SaoPaulo	102	5102	2	0.484848	0.484848
9	SaoPaulo (104).jpg	-90	355.00	0	355
10	SaoPaulo (104).jpg	-90	449.00	M	449	SaoPaulo	104	5104	1	0.790646		0.790646
11	SaoPaulo (105).jpg	-90	297.33	0	297.33
12	SaoPaulo (105).jpg	-90	674.67	Z	674.67	SaoPaulo	105	5105	2	0.440704	0.440704
13	SaoPaulo (106).jpg	-90	324.00	0	324
14	SaoPaulo (106).jpg	-90	600.00	Z	600	SaoPaulo	106	5106	2	0.54	0.54
15	SaoPaulo (107).jpg	-90	356.00	0	356
16	SaoPaulo (107).jpg	-90	894.67	Z	894.67	SaoPaulo	107	5107	2	0.397912	0.397912
17	SaoPaulo (108).jpg	-90	186.67	0	186.67
18	SaoPaulo (108).jpg	-90	760.00	Z	760	SaoPaulo	108	5108	2	0.245618	0.245618
19	SaoPaulo (109).jpg	-90	156.00	0	156
20	SaoPaulo (109).jpg	-90	622.67	Z	622.67	SaoPaulo	109	5109	2	0.250534	0.250534
21	SaoPaulo (11).jpg	-90	420.00	0	420
22	SaoPaulo (11).jpg	-90	732.00	Z	732	SaoPaulo	11	5011	2	0.57377	0.57377
23	SaoPaulo (110).jpg	-90	180.00	0	180
24	SaoPaulo (110).jpg	-90	624.00	Z	624	SaoPaulo	110	5110	2	0.288462	0.288462
25	SaoPaulo (111).jpg	-90	506.00	0	506
26	SaoPaulo (111).jpg	-90	640.00	Z	640	SaoPaulo	111	5111	2	0.790625	0.790625
27	SaoPaulo (112).jpg	-90	349.00	0	349
28	SaoPaulo (112).jpg	-90	510.00	Z	510	SaoPaulo	112	5112	2	0.684314	0.684314
29	SaoPaulo (113).jpg	-90	413.33	0	413.33
30	SaoPaulo (113).jpg	-90	676.00	Z	676	SaoPaulo	113	5113	2	0.611435	0.611435
31	SaoPaulo (114).jpg	-90	235.00	0	235
32	SaoPaulo (114).jpg	-90	639.00	Z	639	SaoPaulo	114	5114	2	0.367762	0.367762
33	SaoPaulo (115).jpg	-90	383.00	0	383
34	SaoPaulo (115).jpg	-90	633.00	Z	633	SaoPaulo	115	5115	2	0.605055	0.605055
35	SaoPaulo (116).jpg	-90	453.00	0	453
36	SaoPaulo (116).jpg	-90	489.00	Z	489	SaoPaulo	116	5116	2	0.92638	0.92638
37	SaoPaulo (117).jpg	-90	271.00	0	271
38	SaoPaulo (117).jpg	-90	612.00	M	612	SaoPaulo	117	5117	1	0.44281		0.44281
39	SaoPaulo (118).jpg	-90	481.33	0	481.33
40	SaoPaulo (118).jpg	-90	888.00	Z	888	SaoPaulo	118	5118	2	0.542038	0.542038
41	SaoPaulo (119).jpg	-90	179.00	0	179
42	SaoPaulo (119).jpg	-90	498.00	Z	498	SaoPaulo	119	5119	2	0.359438	0.359438
43	SaoPaulo (12).jpg	-90	351.00	0	351
44	SaoPaulo (12).jpg	-90	558.00	Z	558	SaoPaulo	12	5012	2	0.629032	0.629032
45	SaoPaulo (120).jpg	-90	373.00	0	373
46	SaoPaulo (120).jpg	-90	586.00	Z	586	SaoPaulo	120	5120	2	0.636519	0.636519
47	SaoPaulo (121).jpg	-90	214.67	0	214.67
48	SaoPaulo (121).jpg	-90	734.67	M	734.67	SaoPaulo	121	5121	1	0.292199		0.292199
49	SaoPaulo (122).jpg	-90	245.00	0	245
50	SaoPaulo (122).jpg	-90	597.00	M	597	SaoPaulo	122	5122	1	0.410385		0.410385
51	SaoPaulo (123).jpg	-90	386.00	0	386
52	SaoPaulo (123).jpg	-90	571.00	Z	571	SaoPaulo	123	5123	2	0.676007	0.676007
53	SaoPaulo (124).jpg	-90	100.00	0	100
54	SaoPaulo (124).jpg	-90	592.00	Z	592	SaoPaulo	124	5124	2	0.168919	0.168919
55	SaoPaulo (125).jpg	-90	432.00	0	432
56	SaoPaulo (125).jpg	-90	582.00	M	582	SaoPaulo	125	5125	1	0.742268		0.742268
57	SaoPaulo (126).jpg	-90	439.00	0	439
58	SaoPaulo (126).jpg	-90	638.00	Z	638	SaoPaulo	126	5126	2	0.688088	0.688088
59	SaoPaulo (127).jpg	-90	268.00	0	268
60	SaoPaulo (127).jpg	-90	592.00	Z	592	SaoPaulo	127	5127	2	0.452703	0.452703
61	SaoPaulo (128).jpg	-90	345.00	0	345
62	SaoPaulo (128).jpg	-90	605.00	M	605	SaoPaulo	128	5128	1	0.570248		0.570248
63	SaoPaulo (129).jpg	-90	376.00	0	376
64	SaoPaulo (129).jpg	-90	800.00	Z	800	SaoPaulo	129	5129	2	0.47	0.47
65	SaoPaulo (13).jpg	-90	268.00	0	268
66	SaoPaulo (13).jpg	-90	638.00	Z	638	SaoPaulo	13	5013	2	0.420063	0.420063
67	SaoPaulo (130).jpg	-90	464.00	0	464
68	SaoPaulo (130).jpg	-90	608.00	M	608	SaoPaulo	130	5130	1	0.763158		0.763158
69	SaoPaulo (131).jpg	-90	284.00	0	284
70	SaoPaulo (131).jpg	-90	611.00	Z	611	SaoPaulo	131	5131	2	0.464812	0.464812
71	SaoPaulo (132).jpg	-90	534.00	0	534
72	SaoPaulo (132).jpg	-90	639.00	M	639	SaoPaulo	132	5132	1	0.835681		0.835681
73	SaoPaulo (133).jpg	-90	165.00	0	165
74	SaoPaulo (133).jpg	-90	490.00	Z	490	SaoPaulo	133	5133	2	0.336735	0.336735
75	SaoPaulo (134).jpg	-90	446.67	0	446.67
76	SaoPaulo (134).jpg	-90	704.00	Z	704	SaoPaulo	134	5134	2	0.634474	0.634474
77	SaoPaulo (135).jpg	-90	290.00	0	290
78	SaoPaulo (135).jpg	-90	610.00	Z	610	SaoPaulo	135	5135	2	0.47541	0.47541
79	SaoPaulo (136).jpg	-90	306.00	0	306
80	SaoPaulo (136).jpg	-90	607.00	M	607	SaoPaulo	136	5136	1	0.504119		0.504119
81	SaoPaulo (137).jpg	-90	179.00	0	179
82	SaoPaulo (137).jpg	-90	559.00	Z	559	SaoPaulo	137	5137	2	0.320215	0.320215
83	SaoPaulo (138).jpg	-90	411.00	0	411
84	SaoPaulo (138).jpg	-90	593.00	Z	593	SaoPaulo	138	5138	2	0.693086	0.693086
85	SaoPaulo (14).jpg	-90	278.00	0	278
86	SaoPaulo (14).jpg	-90	626.00	Z	626	SaoPaulo	14	5014	2	0.444089	0.444089
87	SaoPaulo (141).jpg	-90	418.67	0	418.67
88	SaoPaulo (141).jpg	-90	794.67	Z	794.67	SaoPaulo	141	5141	2	0.526848	0.526848
89	SaoPaulo (142).jpg	-90	151.00	0	151
90	SaoPaulo (142).jpg	-90	538.00	M	538	SaoPaulo	142	5142	1	0.280669		0.280669
91	SaoPaulo (143).jpg	-90	461.33	0	461.33
92	SaoPaulo (143).jpg	-90	700.00	Z	700	SaoPaulo	143	5143	2	0.659043	0.659043
93	SaoPaulo (145).jpg	-90	334.67	0	334.67
94	SaoPaulo (145).jpg	-90	749.33	Z	749.33	SaoPaulo	145	5145	2	0.446626	0.446626
95	SaoPaulo (146).jpg	-90	434.67	0	434.67
96	SaoPaulo (146).jpg	-90	672.00	M	672	SaoPaulo	146	5146	1	0.64683		0.64683
97	SaoPaulo (147).jpg	-90	417.33	0	417.33
98	SaoPaulo (147).jpg	-90	741.33	Z	741.33	SaoPaulo	147	5147	2	0.562948	0.562948
99	SaoPaulo (148).jpg	-90	367.00	0	367
100	SaoPaulo (148).jpg	-90	632.00	M	632	SaoPaulo	148	5148	1	0.580696		0.580696
101	SaoPaulo (149).jpg	-90	382.00	0	382
102	SaoPaulo (149).jpg	-90	640.00	Z	640	SaoPaulo	149	5149	2	0.596875	0.596875
103	SaoPaulo (15).jpg	-90	321.00	0	321
104	SaoPaulo (15).jpg	-90	556.00	Z	556	SaoPaulo	15	5015	2	0.577338	0.577338
105	SaoPaulo (151).jpg	-90	363.00	0	363
106	SaoPaulo (151).jpg	-90	634.00	Z	634	SaoPaulo	151	5151	2	0.572555	0.572555
107	SaoPaulo (152).jpg	-90	487.00	0	487
108	SaoPaulo (152).jpg	-90	640.00	Z	640	SaoPaulo	152	5152	2	0.760938	0.760938
109	SaoPaulo (153).jpg	-90	328.00	0	328
110	SaoPaulo (153).jpg	-90	428.00	M	428	SaoPaulo	153	5153	1	0.766355		0.766355
111	SaoPaulo (154).jpg	-90	234.00	0	234
112	SaoPaulo (154).jpg	-90	638.00	Z	638	SaoPaulo	154	5154	2	0.366771	0.366771
113	SaoPaulo (155).jpg	-90	239.00	0	239
114	SaoPaulo (155).jpg	-90	611.00	M	611	SaoPaulo	155	5155	1	0.391162		0.391162
115	SaoPaulo (156).jpg	-90	124.00	0	124
116	SaoPaulo (156).jpg	-90	626.67	Z	626.67	SaoPaulo	156	5156	2	0.197871	0.197871
117	SaoPaulo (157).jpg	-90	327.00	0	327
118	SaoPaulo (157).jpg	-90	554.00	Z	554	SaoPaulo	157	5157	2	0.590253	0.590253
119	SaoPaulo (158).jpg	-90	329.00	0	329
120	SaoPaulo (158).jpg	-90	611.00	Z	611	SaoPaulo	158	5158	2	0.538462	0.538462
121	SaoPaulo (159).jpg	-90	350.67	0	350.67
122	SaoPaulo (159).jpg	-90	770.67	Z	770.67	SaoPaulo	159	5159	2	0.45502	0.45502
123	SaoPaulo (16).jpg	-90	304.00	0	304
124	SaoPaulo (16).jpg	-90	612.00	M	612	SaoPaulo	16	5016	1	0.496732		0.496732
125	SaoPaulo (160).jpg	-90	296.00	0	296
126	SaoPaulo (160).jpg	-90	548.00	M	548	SaoPaulo	160	5160	1	0.540146		0.540146
127	SaoPaulo (162).jpg	-90	484.00	0	484
128	SaoPaulo (162).jpg	-90	734.67	Z	734.67	SaoPaulo	162	5162	2	0.658799	0.658799
129	SaoPaulo (161).jpg	-90	288.00		288
130	SaoPaulo (161).jpg	-90	637.00	Z	637	SaoPaulo	161	5161	2	0.452119	0.452119
131	SaoPaulo (164).jpg	-90	452.00	0	452
132	SaoPaulo (164).jpg	-90	639.00	Z	639	SaoPaulo	164	5164	2	0.707355	0.707355
133	SaoPaulo (165).jpg	-90	590.00	0	590
134	SaoPaulo (165).jpg	-90	640.00	M	640	SaoPaulo	165	5165	1	0.921875		0.921875
135	SaoPaulo (166).jpg	-90	320.00	0	320
136	SaoPaulo (166).jpg	-90	598.00	M	598	SaoPaulo	166	5166	1	0.535117		0.535117
137	SaoPaulo (168).jpg	-90	314.00	0	314
138	SaoPaulo (168).jpg	-90	572.00	M	572	SaoPaulo	168	5168	1	0.548951		0.548951
139	SaoPaulo (169).jpg	-90	470.00	0	470
140	SaoPaulo (169).jpg	-90	538.00	M	538	SaoPaulo	169	5169	1	0.873606		0.873606
141	SaoPaulo (17).jpg	-90	390.00	0	390
142	SaoPaulo (17).jpg	-90	604.00	M	604	SaoPaulo	17	5017	1	0.645695		0.645695
143	SaoPaulo (170).jpg	-90	354.67	0	354.67
144	SaoPaulo (170).jpg	-90	736.00	M	736	SaoPaulo	170	5170	1	0.481889		0.481889
145	SaoPaulo (171).jpg	-90	277.33	0	277.33
146	SaoPaulo (171).jpg	-90	680.00	M	680	SaoPaulo	171	5171	1	0.407838		0.407838
147	SaoPaulo (172).jpg	-90	258.00	0	258
148	SaoPaulo (172).jpg	-90	477.00	Z	477	SaoPaulo	172	5172	2	0.540881	0.540881
149	SaoPaulo (174).jpg	-90	339.00	0	339
150	SaoPaulo (174).jpg	-90	597.00	M	597	SaoPaulo	174	5174	1	0.567839		0.567839
151	SaoPaulo (175).jpg	-90	399.00	0	399
152	SaoPaulo (175).jpg	-90	641.00	Z	641	SaoPaulo	175	5175	2	0.622465	0.622465
153	SaoPaulo (176).jpg	-90	526.00	0	526
154	SaoPaulo (176).jpg	-90	560.00	Z	560	SaoPaulo	176	5176	2	0.939286	0.939286
155	SaoPaulo (178).jpg	-90	289.00	0	289
156	SaoPaulo (178).jpg	-90	619.00	M	619	SaoPaulo	178	5178	1	0.466882		0.466882
157	SaoPaulo (179).jpg	-90	355.00	0	355
158	SaoPaulo (179).jpg	-90	638.00	Z	638	SaoPaulo	179	5179	2	0.556426	0.556426
159	SaoPaulo (18).jpg	-90	353.00	0	353
160	SaoPaulo (18).jpg	-90	585.00	M	585	SaoPaulo	18	5018	1	0.603419		0.603419
161	SaoPaulo (181).jpg	-90	377.00	0	377
162	SaoPaulo (181).jpg	-90	581.00	Z	581	SaoPaulo	181	5181	2	0.648881	0.648881
163	SaoPaulo (182).jpg	-90	356.00	0	356
164	SaoPaulo (182).jpg	-90	866.67	Z	866.67	SaoPaulo	182	5182	2	0.410768	0.410768
165	SaoPaulo (183).jpg	-90	384.00	0	384
166	SaoPaulo (183).jpg	-90	519.00	Z	519	SaoPaulo	183	5183	2	0.739884	0.739884
167	SaoPaulo (184).jpg	-90	346.67	0	346.67
168	SaoPaulo (184).jpg	-90	760.00	M	760	SaoPaulo	184	5184	1	0.456145		0.456145
169	SaoPaulo (185).jpg	-90	390.00	0	390
170	SaoPaulo (185).jpg	-90	639.00	Z	639	SaoPaulo	185	5185	2	0.610329	0.610329
171	SaoPaulo (187).jpg	-90	299.00	0	299
172	SaoPaulo (187).jpg	-90	591.00	Z	591	SaoPaulo	187	5187	2	0.505922	0.505922
173	SaoPaulo (188).jpg	-90	322.00	0	322
174	SaoPaulo (188).jpg	-90	621.00	M	621	SaoPaulo	188	5188	1	0.518519		0.518519
175	SaoPaulo (189).jpg	-90	400.00	0	400
176	SaoPaulo (189).jpg	-90	624.00	Z	624	SaoPaulo	189	5189	2	0.641026	0.641026
177	SaoPaulo (19).jpg	-90	400.00	0	400
178	SaoPaulo (19).jpg	-90	628.00	Z	628	SaoPaulo	19	5019	2	0.636943	0.636943
179	SaoPaulo (190).jpg	-90	133.00	0	133
180	SaoPaulo (190).jpg	-90	350.00	M	350	SaoPaulo	190	5190	1	0.38		0.38
181	SaoPaulo (191).jpg	-90	318.00	0	318
182	SaoPaulo (191).jpg	-90	595.00	M	595	SaoPaulo	191	5191	1	0.534454		0.534454
183	SaoPaulo (192).jpg	-90	393.00	0	393
184	SaoPaulo (192).jpg	-90	625.00	Z	625	SaoPaulo	192	5192	2	0.6288	0.6288
185	SaoPaulo (193).jpg	-90	194.00	0	194
186	SaoPaulo (193).jpg	-90	624.00	Z	624	SaoPaulo	193	5193	2	0.310897	0.310897
187	SaoPaulo (194).jpg	-90	289.00	0	289
188	SaoPaulo (194).jpg	-90	639.00	Z	639	SaoPaulo	194	5194	2	0.452269	0.452269
189	SaoPaulo (195).jpg	-90	353.00	0	353
190	SaoPaulo (195).jpg	-90	640.00	Z	640	SaoPaulo	195	5195	2	0.551562	0.551562
191	SaoPaulo (196).jpg	-90	303.00	0	303
192	SaoPaulo (196).jpg	-90	572.00	Z	572	SaoPaulo	196	5196	2	0.52972	0.52972
193	SaoPaulo (197).jpg	-90	420.00	0	420
194	SaoPaulo (197).jpg	-90	785.33	Z	785.33	SaoPaulo	197	5197	2	0.534807	0.534807
195	SaoPaulo (198).jpg	-90	326.67	0	326.67
196	SaoPaulo (198).jpg	-90	710.67	Z	710.67	SaoPaulo	198	5198	2	0.459665	0.459665
197	SaoPaulo (199).jpg	-90	303.00	0	303
198	SaoPaulo (199).jpg	-90	639.00	Z	639	SaoPaulo	199	5199	2	0.474178	0.474178
199	SaoPaulo (2).jpg	-90	388.00	0	388
200	SaoPaulo (2).jpg	-90	592.00	M	592	SaoPaulo	2	5002	1	0.655405		0.655405
201	SaoPaulo (20).jpg	-90	374.67	0	374.67
202	SaoPaulo (20).jpg	-90	696.00	Z	696	SaoPaulo	20	5020	2	0.538319	0.538319
203	SaoPaulo (200).jpg	-90	265.00	0	265
204	SaoPaulo (200).jpg	-90	606.00	Z	606	SaoPaulo	200	5200	2	0.437294	0.437294
205	SaoPaulo (201).jpg	-90	497.00	0	497
206	SaoPaulo (201).jpg	-90	639.00	Z	639	SaoPaulo	201	5201	2	0.777778	0.777778
207	SaoPaulo (202).jpg	-90	142.00	0	142
208	SaoPaulo (202).jpg	-90	620.00	M	620	SaoPaulo	202	5202	1	0.229032		0.229032
209	SaoPaulo (204).jpg	-90	314.00	0	314
210	SaoPaulo (204).jpg	-90	477.00	M	477	SaoPaulo	204	5204	1	0.658281		0.658281
211	SaoPaulo (205).jpg	-90	409.00	0	409
212	SaoPaulo (205).jpg	-90	624.00	Z	624	SaoPaulo	205	5205	2	0.655449	0.655449
213	SaoPaulo (206).jpg	-90	190.67	0	190.67
214	SaoPaulo (206).jpg	-90	612.00	M	612	SaoPaulo	206	5206	1	0.311552		0.311552
215	SaoPaulo (207).jpg	-90	409.00	0	409
216	SaoPaulo (207).jpg	-90	538.00	M	538	SaoPaulo	207	5207	1	0.760223		0.760223
217	SaoPaulo (209).jpg	-90	438.00	0	438
218	SaoPaulo (209).jpg	-90	572.00	M	572	SaoPaulo	209	5209	1	0.765734		0.765734
219	SaoPaulo (21).jpg	-90	263.00	0	263
220	SaoPaulo (21).jpg	-90	641.00	Z	641	SaoPaulo	21	5021	2	0.410296	0.410296
221	SaoPaulo (210).jpg	-90	480.00	0	480
222	SaoPaulo (210).jpg	-90	611.00	Z	611	SaoPaulo	210	5210	2	0.785597	0.785597
223	SaoPaulo (211).jpg	-90	242.67	0	242.67
224	SaoPaulo (211).jpg	-90	710.67	Z	710.67	SaoPaulo	211	5211	2	0.341467	0.341467
225	SaoPaulo (212).jpg	-90	337.00	0	337
226	SaoPaulo (212).jpg	-90	639.00	Z	639	SaoPaulo	212	5212	2	0.527387	0.527387
227	SaoPaulo (213).jpg	-90	204.00	0	204
228	SaoPaulo (213).jpg	-90	640.00	M	640	SaoPaulo	213	5213	1	0.31875		0.31875
229	SaoPaulo (214).jpg	-90	340.00	0	340
230	SaoPaulo (214).jpg	-90	640.00	Z	640	SaoPaulo	214	5214	2	0.53125	0.53125
231	SaoPaulo (215).jpg	-90	455.00	0	455
232	SaoPaulo (215).jpg	-90	639.00	Z	639	SaoPaulo	215	5215	2	0.71205	0.71205
233	SaoPaulo (216).jpg	-90	519.00	0	519
234	SaoPaulo (216).jpg	-90	638.00	Z	638	SaoPaulo	216	5216	2	0.81348	0.81348
235	SaoPaulo (217).jpg	-90	160.00	0	160
236	SaoPaulo (217).jpg	-90	590.00	Z	590	SaoPaulo	217	5217	2	0.271186	0.271186
237	SaoPaulo (219).jpg	-90	199.00	0	199
238	SaoPaulo (219).jpg	-90	524.00	M	524	SaoPaulo	219	5219	1	0.379771		0.379771
239	SaoPaulo (22).jpg	-90	232.00	0	232
240	SaoPaulo (22).jpg	-90	640.00	Z	640	SaoPaulo	22	5022	2	0.3625	0.3625
241	SaoPaulo (220).jpg	-90	327.00	0	327
242	SaoPaulo (220).jpg	-90	639.00	Z	639	SaoPaulo	220	5220	2	0.511737	0.511737
243	SaoPaulo (221).jpg	-90	348.00	0	348
244	SaoPaulo (221).jpg	-90	639.00	M	639	SaoPaulo	221	5221	1	0.544601		0.544601
245	SaoPaulo (222).jpg	-90	242.00	0	242
246	SaoPaulo (222).jpg	-90	478.00	Z	478	SaoPaulo	222	5222	2	0.506276	0.506276
247	SaoPaulo (223).jpg	-90	181.33	0	181.33
248	SaoPaulo (223).jpg	-90	533.33	Z	533.33	SaoPaulo	223	5223	2	0.339996	0.339996
249	SaoPaulo (224).jpg	-90	341.33	0	341.33
250	SaoPaulo (224).jpg	-90	888.00	Z	888	SaoPaulo	224	5224	2	0.384381	0.384381
251	SaoPaulo (225).jpg	-90	478.00	0	478
252	SaoPaulo (225).jpg	-90	576.00	Z	576	SaoPaulo	225	5225	2	0.829861	0.829861
253	SaoPaulo (227).jpg	-90	369.33	0	369.33
254	SaoPaulo (227).jpg	-90	788.00	Z	788	SaoPaulo	227	5227	2	0.468693	0.468693
255	SaoPaulo (228).jpg	-90	362.00	0	362
256	SaoPaulo (228).jpg	-90	566.00	Z	566	SaoPaulo	228	5228	2	0.639576	0.639576
257	SaoPaulo (229).jpg	-90	331.00	0	331
258	SaoPaulo (229).jpg	-90	626.00	M	626	SaoPaulo	229	5229	1	0.528754		0.528754
259	SaoPaulo (23).jpg	-90	384.00	0	384
260	SaoPaulo (23).jpg	-90	585.00	Z	585	SaoPaulo	23	5023	2	0.65641	0.65641
261	SaoPaulo (230).jpg	-90	387.00	0	387
262	SaoPaulo (230).jpg	-90	639.00	Z	639	SaoPaulo	230	5230	2	0.605634	0.605634
263	SaoPaulo (231).jpg	-90	273.00	0	273
264	SaoPaulo (231).jpg	-90	610.00	Z	610	SaoPaulo	231	5231	2	0.447541	0.447541
265	SaoPaulo (233).jpg	-90	534.00	0	534
266	SaoPaulo (233).jpg	-90	534.00	Z	534	SaoPaulo	233	5233	2	1	1
267	SaoPaulo (234).jpg	-90	303.00	0	303
268	SaoPaulo (234).jpg	-90	639.00	Z	639	SaoPaulo	234	5234	2	0.474178	0.474178
269	SaoPaulo (235).jpg	-90	168.00	0	168
270	SaoPaulo (235).jpg	-90	586.00	M	586	SaoPaulo	235	5235	1	0.286689		0.286689
271	SaoPaulo (236).jpg	-90	541.00	0	541
272	SaoPaulo (236).jpg	-90	574.00	Z	574	SaoPaulo	236	5236	2	0.942509	0.942509
273	SaoPaulo (237).jpg	-90	166.00	0	166
274	SaoPaulo (237).jpg	-90	597.00	Z	597	SaoPaulo	237	5237	2	0.278057	0.278057
275	SaoPaulo (238).jpg	-90	91.00	0	91
276	SaoPaulo (238).jpg	-90	609.00	Z	609	SaoPaulo	238	5238	2	0.149425	0.149425
277	SaoPaulo (239).jpg	-90	350.00	0	350
278	SaoPaulo (239).jpg	-90	477.00	Z	477	SaoPaulo	239	5239	2	0.733753	0.733753
279	SaoPaulo (24).jpg	-90	442.67	0	442.67
280	SaoPaulo (24).jpg	-90	718.67	Z	718.67	SaoPaulo	24	5024	2	0.615957	0.615957
281	SaoPaulo (240).jpg	-90	548.00	0	548
282	SaoPaulo (240).jpg	-90	640.00	M	640	SaoPaulo	240	5240	1	0.85625		0.85625
283	SaoPaulo (241).jpg	-90	482.67	0	482.67
284	SaoPaulo (241).jpg	-90	673.33	Z	673.33	SaoPaulo	241	5241	2	0.71684	0.71684
285	SaoPaulo (242).jpg	-90	342.00	0	342
286	SaoPaulo (242).jpg	-90	639.00	Z	639	SaoPaulo	242	5242	2	0.535211	0.535211
287	SaoPaulo (243).jpg	-90	134.00	0	134
288	SaoPaulo (243).jpg	-90	447.00	Z	447	SaoPaulo	243	5243	2	0.299776	0.299776
289	SaoPaulo (244).jpg	-90	188.00	0	188
290	SaoPaulo (244).jpg	-90	615.00	M	615	SaoPaulo	244	5244	1	0.305691		0.305691
291	SaoPaulo (245).jpg	-90	353.00	0	353
292	SaoPaulo (245).jpg	-90	639.00	Z	639	SaoPaulo	245	5245	2	0.552426	0.552426
293	SaoPaulo (246).jpg	-90	296.00	0	296
294	SaoPaulo (246).jpg	-90	636.00	Z	636	SaoPaulo	246	5246	2	0.465409	0.465409
295	SaoPaulo (248).jpg	-90	498.00	0	498
296	SaoPaulo (248).jpg	-90	639.00	Z	639	SaoPaulo	248	5248	2	0.779343	0.779343
297	SaoPaulo (25).jpg	-90	582.00	0	582
298	SaoPaulo (25).jpg	-90	611.00	Z	611	SaoPaulo	25	5025	2	0.952537	0.952537
299	SaoPaulo (250).jpg	-90	451.00	0	451
300	SaoPaulo (250).jpg	-90	579.00	M	579	SaoPaulo	250	5250	1	0.778929		0.778929
301	SaoPaulo (251).jpg	-90	368.00	0	368
302	SaoPaulo (251).jpg	-90	639.00	Z	639	SaoPaulo	251	5251	2	0.5759	0.5759
303	SaoPaulo (252).jpg	-90	611.00	0	611
304	SaoPaulo (252).jpg	-90	640.00	Z	640	SaoPaulo	252	5252	2	0.954688	0.954688
305	SaoPaulo (255).jpg	-90	310.67	0	310.67
306	SaoPaulo (255).jpg	-90	546.67	Z	546.67	SaoPaulo	255	5255	2	0.568295	0.568295
307	SaoPaulo (256).jpg	-90	463.00	0	463
308	SaoPaulo (256).jpg	-90	544.00	M	544	SaoPaulo	256	5256	1	0.851103		0.851103
309	SaoPaulo (257).jpg	-90	353.00	0	353
310	SaoPaulo (257).jpg	-90	570.00	M	570	SaoPaulo	257	5257	1	0.619298		0.619298
311	SaoPaulo (258).jpg	-90	248.00	0	248
312	SaoPaulo (258).jpg	-90	601.00	M	601	SaoPaulo	258	5258	1	0.412646		0.412646
313	SaoPaulo (259).jpg	-90	436.00	0	436
314	SaoPaulo (259).jpg	-90	640.00	Z	640	SaoPaulo	259	5259	2	0.68125	0.68125
315	SaoPaulo (260).jpg	-90	576.00	0	576
316	SaoPaulo (260).jpg	-90	833.33	Z	833.33	SaoPaulo	260	5260	2	0.691203	0.691203
317	SaoPaulo (261).jpg	-90	473.33	0	473.33
318	SaoPaulo (261).jpg	-90	865.33	Z	865.33	SaoPaulo	261	5261	2	0.546994	0.546994
319	SaoPaulo (262).jpg	-90	396.00	0	396
320	SaoPaulo (262).jpg	-90	638.00	Z	638	SaoPaulo	262	5262	2	0.62069	0.62069
321	SaoPaulo (263).jpg	-90	347.00	0	347
322	SaoPaulo (263).jpg	-90	609.00	M	609	SaoPaulo	263	5263	1	0.569787		0.569787
323	SaoPaulo (264).jpg	-90	467.00	0	467
324	SaoPaulo (264).jpg	-90	610.00	Z	610	SaoPaulo	264	5264	2	0.765574	0.765574
325	SaoPaulo (266).jpg	-90	274.00	0	274
326	SaoPaulo (266).jpg	-90	638.00	Z	638	SaoPaulo	266	5266	2	0.429467	0.429467
327	SaoPaulo (267).jpg	-90	523.00	0	523
328	SaoPaulo (267).jpg	-90	532.00	M	532	SaoPaulo	267	5267	1	0.983083		0.983083
329	SaoPaulo (268).jpg	-90	206.00	0	206
330	SaoPaulo (268).jpg	-90	492.00	M	492	SaoPaulo	268	5268	1	0.418699		0.418699
331	SaoPaulo (269).jpg	-90	370.67	0	370.67
332	SaoPaulo (269).jpg	-90	680.00	M	680	SaoPaulo	269	5269	1	0.545103		0.545103
333	SaoPaulo (27).jpg	-90	310.00	0	310
334	SaoPaulo (27).jpg	-90	639.00	Z	639	SaoPaulo	27	5027	2	0.485133	0.485133
335	SaoPaulo (270).jpg	-90	511.00	0	511
336	SaoPaulo (270).jpg	-90	638.00	Z	638	SaoPaulo	270	5270	2	0.80094	0.80094
337	SaoPaulo (271).jpg	-90	311.00	0	311
338	SaoPaulo (271).jpg	-90	639.00	Z	639	SaoPaulo	271	5271	2	0.486698	0.486698
339	SaoPaulo (272).jpg	-90	266.67	0	266.67
340	SaoPaulo (272).jpg	-90	634.67	Z	634.67	SaoPaulo	272	5272	2	0.420171	0.420171
341	SaoPaulo (273).jpg	-90	406.00	0	406
342	SaoPaulo (273).jpg	-90	639.00	Z	639	SaoPaulo	273	5273	2	0.635368	0.635368
343	SaoPaulo (275).jpg	-90	305.00	0	305
344	SaoPaulo (275).jpg	-90	563.00	Z	563	SaoPaulo	275	5275	2	0.541741	0.541741
345	SaoPaulo (276).jpg	-90	382.00	0	382
346	SaoPaulo (276).jpg	-90	591.00	M	591	SaoPaulo	276	5276	1	0.646362		0.646362
347	SaoPaulo (277).jpg	-90	250.00	0	250
348	SaoPaulo (277).jpg	-90	624.00	Z	624	SaoPaulo	277	5277	2	0.400641	0.400641
349	SaoPaulo (278).jpg	-90	351.00	0	351
350	SaoPaulo (278).jpg	-90	607.00	Z	607	SaoPaulo	278	5278	2	0.578254	0.578254
351	SaoPaulo (279).jpg	-90	427.00	0	427
352	SaoPaulo (279).jpg	-90	639.00	Z	639	SaoPaulo	279	5279	2	0.668232	0.668232
353	SaoPaulo (28).jpg	-90	456.00	0	456
354	SaoPaulo (28).jpg	-90	770.67	Z	770.67	SaoPaulo	28	5028	2	0.591693	0.591693
355	SaoPaulo (280).jpg	-90	385.00	0	385
356	SaoPaulo (280).jpg	-90	641.00	Z	641	SaoPaulo	280	5280	2	0.600624	0.600624
357	SaoPaulo (281).jpg	-90	384.00	0	384
358	SaoPaulo (281).jpg	-90	640.00	M	640	SaoPaulo	281	5281	1	0.6		0.6
359	SaoPaulo (282).jpg	-90	349.00	0	349
360	SaoPaulo (282).jpg	-90	575.00	Z	575	SaoPaulo	282	5282	2	0.606957	0.606957
361	SaoPaulo (284).jpg	-90	441.00	0	441
362	SaoPaulo (284).jpg	-90	612.00	Z	612	SaoPaulo	284	5284	2	0.720588	0.720588
363	SaoPaulo (285).jpg	-90	618.00	0	618
364	SaoPaulo (285).jpg	-90	618.00	Z	618	SaoPaulo	285	5285	2	1	1
365	SaoPaulo (286).jpg	-90	516.00	0	516
366	SaoPaulo (286).jpg	-90	605.00	M	605	SaoPaulo	286	5286	1	0.852893		0.852893
367	SaoPaulo (287).jpg	-90	389.00	0	389
368	SaoPaulo (287).jpg	-90	626.00	M	626	SaoPaulo	287	5287	1	0.621406		0.621406
369	SaoPaulo (289).jpg	-90	403.00	0	403
370	SaoPaulo (289).jpg	-90	639.00	Z	639	SaoPaulo	289	5289	2	0.630673	0.630673
371	SaoPaulo (29).jpg	-90	168.00	0	168
372	SaoPaulo (29).jpg	-90	638.00	Z	638	SaoPaulo	29	5029	2	0.263323	0.263323
373	SaoPaulo (290).jpg	-90	508.00	0	508
374	SaoPaulo (290).jpg	-90	615.00	M	615	SaoPaulo	290	5290	1	0.826016		0.826016
375	SaoPaulo (291).jpg	-90	365.00	0	365
376	SaoPaulo (291).jpg	-90	507.00	M	507	SaoPaulo	291	5291	1	0.719921		0.719921
377	SaoPaulo (293).jpg	-90	343.00	0	343
378	SaoPaulo (293).jpg	-90	640.00	Z	640	SaoPaulo	293	5293	2	0.535937	0.535937
379	SaoPaulo (294).jpg	-90	134.00	0	134
380	SaoPaulo (294).jpg	-90	584.00	Z	584	SaoPaulo	294	5294	2	0.229452	0.229452
381	SaoPaulo (295).jpg	-90	124.00	0	124
382	SaoPaulo (295).jpg	-90	640.00	Z	640	SaoPaulo	295	5295	2	0.19375	0.19375
383	SaoPaulo (296).jpg	-90	327.00	0	327
384	SaoPaulo (296).jpg	-90	636.00	Z	636	SaoPaulo	296	5296	2	0.514151	0.514151
385	SaoPaulo (297).jpg	-90	185.00	0	185
386	SaoPaulo (297).jpg	-90	638.00	Z	638	SaoPaulo	297	5297	2	0.289969	0.289969
387	SaoPaulo (298).jpg	-90	229.00	0	229
388	SaoPaulo (298).jpg	-90	452.00	M	452	SaoPaulo	298	5298	1	0.506637		0.506637
389	SaoPaulo (3).jpg	-90	523.00	0	523
390	SaoPaulo (3).jpg	-90	544.00	Z	544	SaoPaulo	3	5003	2	0.961397	0.961397
391	SaoPaulo (30).jpg	-90	387.00	0	387
392	SaoPaulo (30).jpg	-90	591.00	Z	591	SaoPaulo	30	5030	2	0.654822	0.654822
393	SaoPaulo (300).jpg	-90	361.00	0	361
394	SaoPaulo (300).jpg	-90	638.00	Z	638	SaoPaulo	300	5300	2	0.565831	0.565831
395	SaoPaulo (301).jpg	-90	252.00	0	252
396	SaoPaulo (301).jpg	-90	720.00	M	720	SaoPaulo	301	5301	1	0.35		0.35
397	SaoPaulo (303).jpg	-90	311.00	0	311
398	SaoPaulo (303).jpg	-90	506.00	M	506	SaoPaulo	303	5303	1	0.614625		0.614625
399	SaoPaulo (304).jpg	-90	214.00	0	214
400	SaoPaulo (304).jpg	-90	589.00	Z	589	SaoPaulo	304	5304	2	0.363328	0.363328
401	SaoPaulo (305).jpg	-90	410.00	0	410
402	SaoPaulo (305).jpg	-90	619.00	Z	619	SaoPaulo	305	5305	2	0.662359	0.662359
403	SaoPaulo (306).jpg	-90	346.67	0	346.67
404	SaoPaulo (306).jpg	-90	742.67	Z	742.67	SaoPaulo	306	5306	2	0.466789	0.466789
405	SaoPaulo (307).jpg	-90	566.00	0	566
406	SaoPaulo (307).jpg	-90	579.00	M	579	SaoPaulo	307	5307	1	0.977547		0.977547
407	SaoPaulo (308).jpg	-90	410.67	0	410.67
408	SaoPaulo (308).jpg	-90	734.67	M	734.67	SaoPaulo	308	5308	1	0.558986		0.558986
409	SaoPaulo (309).jpg	-90	401.00	0	401
410	SaoPaulo (309).jpg	-90	544.00	M	544	SaoPaulo	309	5309	1	0.737132		0.737132
411	SaoPaulo (31).jpg	-90	430.00	0	430
412	SaoPaulo (31).jpg	-90	640.00	Z	640	SaoPaulo	31	5031	2	0.671875	0.671875
413	SaoPaulo (310).jpg	-90	137.00	0	137
414	SaoPaulo (310).jpg	-90	566.00	M	566	SaoPaulo	310	5310	1	0.242049		0.242049
415	SaoPaulo (311).jpg	-90	357.00	0	357
416	SaoPaulo (311).jpg	-90	610.00	Z	610	SaoPaulo	311	5311	2	0.585246	0.585246
417	SaoPaulo (312).jpg	-90	225.00	0	225
418	SaoPaulo (312).jpg	-90	639.00	M	639	SaoPaulo	312	5312	1	0.352113		0.352113
419	SaoPaulo (313).jpg	-90	278.00	0	278
420	SaoPaulo (313).jpg	-90	638.00	Z	638	SaoPaulo	313	5313	2	0.435737	0.435737
421	SaoPaulo (314).jpg	-90	122.00	0	122
422	SaoPaulo (314).jpg	-90	619.00	Z	619	SaoPaulo	314	5314	2	0.197092	0.197092
423	SaoPaulo (315).jpg	-90	305.00	0	305
424	SaoPaulo (315).jpg	-90	602.00	Z	602	SaoPaulo	315	5315	2	0.506645	0.506645
425	SaoPaulo (316).jpg	-90	376.00	0	376
426	SaoPaulo (316).jpg	-90	545.00	Z	545	SaoPaulo	316	5316	2	0.689908	0.689908
427	SaoPaulo (317).jpg	-90	207.00	0	207
428	SaoPaulo (317).jpg	-90	636.00	Z	636	SaoPaulo	317	5317	2	0.325472	0.325472
429	SaoPaulo (318).jpg	-90	283.00	0	283
430	SaoPaulo (318).jpg	-90	639.00	Z	639	SaoPaulo	318	5318	2	0.442879	0.442879
431	SaoPaulo (319).jpg	-90	163.00	0	163
432	SaoPaulo (319).jpg	-90	596.00	Z	596	SaoPaulo	319	5319	2	0.27349	0.27349
433	SaoPaulo (32).jpg	-90	297.00	0	297
434	SaoPaulo (32).jpg	-90	637.00	Z	637	SaoPaulo	32	5032	2	0.466248	0.466248
435	SaoPaulo (320).jpg	-90	424.00	0	424
436	SaoPaulo (320).jpg	-90	624.00	Z	624	SaoPaulo	320	5320	2	0.679487	0.679487
437	SaoPaulo (321).jpg	-90	462.67	0	462.67
438	SaoPaulo (321).jpg	-90	708.00	Z	708	SaoPaulo	321	5321	2	0.653489	0.653489
439	SaoPaulo (322).jpg	-90	500.00	0	500
440	SaoPaulo (322).jpg	-90	821.33	Z	821.33	SaoPaulo	322	5322	2	0.608769	0.608769
441	SaoPaulo (324).jpg	-90	326.00	0	326
442	SaoPaulo (324).jpg	-90	639.00	Z	639	SaoPaulo	324	5324	2	0.510172	0.510172
443	SaoPaulo (325).jpg	-90	412.00	0	412
444	SaoPaulo (325).jpg	-90	460.00	M	460	SaoPaulo	325	5325	1	0.895652		0.895652
445	SaoPaulo (326).jpg	-90	399.00	0	399
446	SaoPaulo (326).jpg	-90	578.00	Z	578	SaoPaulo	326	5326	2	0.690311	0.690311
447	SaoPaulo (327).jpg	-90	289.00	0	289
448	SaoPaulo (327).jpg	-90	637.00	Z	637	SaoPaulo	327	5327	2	0.453689	0.453689
449	SaoPaulo (328).jpg	-90	341.33	0	341.33
450	SaoPaulo (328).jpg	-90	862.67	Z	862.67	SaoPaulo	328	5328	2	0.395667	0.395667
451	SaoPaulo (329).jpg	-90	368.00	0	368
452	SaoPaulo (329).jpg	-90	824.00	Z	824	SaoPaulo	329	5329	2	0.446602	0.446602
453	SaoPaulo (33).jpg	-90	403.00	0	403
454	SaoPaulo (33).jpg	-90	610.00	Z	610	SaoPaulo	33	5033	2	0.660656	0.660656
455	SaoPaulo (330).jpg	-90	339.00	0	339
456	SaoPaulo (330).jpg	-90	639.00	Z	639	SaoPaulo	330	5330	2	0.530516	0.530516
457	SaoPaulo (331).jpg	-90	460.00	0	460
458	SaoPaulo (331).jpg	-90	898.67	Z	898.67	SaoPaulo	331	5331	2	0.511868	0.511868
459	SaoPaulo (332).jpg	-90	404.00	0	404
460	SaoPaulo (332).jpg	-90	640.00	Z	640	SaoPaulo	332	5332	2	0.63125	0.63125
461	SaoPaulo (333).jpg	-90	438.00	0	438
462	SaoPaulo (333).jpg	-90	530.00	M	530	SaoPaulo	333	5333	1	0.826415		0.826415
463	SaoPaulo (334).jpg	-90	447.00	0	447
464	SaoPaulo (334).jpg	-90	614.00	Z	614	SaoPaulo	334	5334	2	0.728013	0.728013
465	SaoPaulo (336).jpg	-90	511.00	0	511
466	SaoPaulo (336).jpg	-90	601.00	Z	601	SaoPaulo	336	5336	2	0.85025	0.85025
467	SaoPaulo (337).jpg	-90	467.00	0	467
468	SaoPaulo (337).jpg	-90	566.00	M	566	SaoPaulo	337	5337	1	0.825088		0.825088
469	SaoPaulo (339).jpg	-90	305.33	0	305.33
470	SaoPaulo (339).jpg	-90	833.33	Z	833.33	SaoPaulo	339	5339	2	0.366397	0.366397
471	SaoPaulo (34).jpg	-90	299.00	0	299
472	SaoPaulo (34).jpg	-90	638.00	Z	638	SaoPaulo	34	5034	2	0.468652	0.468652
473	SaoPaulo (340).jpg	-90	293.00	0	293
474	SaoPaulo (340).jpg	-90	604.00	Z	604	SaoPaulo	340	5340	2	0.485099	0.485099
475	SaoPaulo (341).jpg	-90	334.67	0	334.67
476	SaoPaulo (341).jpg	-90	816.00	Z	816	SaoPaulo	341	5341	2	0.410135	0.410135
477	SaoPaulo (342).jpg	-90	288.00	0	288
478	SaoPaulo (342).jpg	-90	850.67	Z	850.67	SaoPaulo	342	5342	2	0.338557	0.338557
479	SaoPaulo (343).jpg	-90	157.00	0	157
480	SaoPaulo (343).jpg	-90	640.00	Z	640	SaoPaulo	343	5343	2	0.245312	0.245312
481	SaoPaulo (344).jpg	-90	362.00	0	362
482	SaoPaulo (344).jpg	-90	640.00	Z	640	SaoPaulo	344	5344	2	0.565625	0.565625
483	SaoPaulo (345).jpg	-90	411.00	0	411
484	SaoPaulo (345).jpg	-90	626.00	Z	626	SaoPaulo	345	5345	2	0.65655	0.65655
485	SaoPaulo (346).jpg	-90	261.00	0	261
486	SaoPaulo (346).jpg	-90	572.00	M	572	SaoPaulo	346	5346	1	0.456294		0.456294
487	SaoPaulo (348).jpg	-90	289.33	0	289.33
488	SaoPaulo (348).jpg	-90	761.33	M	761.33	SaoPaulo	348	5348	1	0.380032		0.380032
489	SaoPaulo (349).jpg	-90	336.00	0	336
490	SaoPaulo (349).jpg	-90	806.67	Z	806.67	SaoPaulo	349	5349	2	0.416527	0.416527
491	SaoPaulo (35).jpg	-90	217.00	0	217
492	SaoPaulo (35).jpg	-90	340.00	Z	340	SaoPaulo	35	5035	2	0.638235	0.638235
493	SaoPaulo (350).jpg	-90	288.00	0	288
494	SaoPaulo (350).jpg	-90	580.00	Z	580	SaoPaulo	350	5350	2	0.496552	0.496552
495	SaoPaulo (351).jpg	-90	289.33	0	289.33
496	SaoPaulo (351).jpg	-90	673.33	M	673.33	SaoPaulo	351	5351	1	0.4297		0.4297
497	SaoPaulo (352).jpg	-90	272.00	0	272
498	SaoPaulo (352).jpg	-90	612.00	Z	612	SaoPaulo	352	5352	2	0.444444	0.444444
499	SaoPaulo (353).jpg	-90	140.00	0	140
500	SaoPaulo (353).jpg	-90	692.00	Z	692	SaoPaulo	353	5353	2	0.202312	0.202312
501	SaoPaulo (354).jpg	-90	283.00	0	283
502	SaoPaulo (354).jpg	-90	609.00	Z	609	SaoPaulo	354	5354	2	0.464696	0.464696
503	SaoPaulo (355).jpg	-90	464.00	0	464
504	SaoPaulo (355).jpg	-90	595.00	M	595	SaoPaulo	355	5355	1	0.779832		0.779832
505	SaoPaulo (356).jpg	-90	470.00	0	470
506	SaoPaulo (356).jpg	-90	594.00	Z	594	SaoPaulo	356	5356	2	0.791246	0.791246
507	SaoPaulo (357).jpg	-90	333.00	0	333
508	SaoPaulo (357).jpg	-90	614.00	M	614	SaoPaulo	357	5357	1	0.542345		0.542345
509	SaoPaulo (359).jpg	-90	488.00	0	488
510	SaoPaulo (359).jpg	-90	638.00	Z	638	SaoPaulo	359	5359	2	0.76489	0.76489
511	SaoPaulo (360).jpg	-90	344.00	0	344
512	SaoPaulo (360).jpg	-90	761.33	Z	761.33	SaoPaulo	360	5360	2	0.451841	0.451841
513	SaoPaulo (361).jpg	-90	181.33	0	181.33
514	SaoPaulo (361).jpg	-90	596.00	Z	596	SaoPaulo	361	5361	2	0.304245	0.304245
515	SaoPaulo (362).jpg	-90	509.33	0	509.33
516	SaoPaulo (362).jpg	-90	784.00	M	784	SaoPaulo	362	5362	1	0.649656		0.649656
517	SaoPaulo (363).jpg	-90	380.00	0	380
518	SaoPaulo (363).jpg	-90	760.00	Z	760	SaoPaulo	363	5363	2	0.5	0.5
519	SaoPaulo (364).jpg	-90	237.33	0	237.33
520	SaoPaulo (364).jpg	-90	592.00	Z	592	SaoPaulo	364	5364	2	0.400895	0.400895
521	SaoPaulo (365).jpg	-90	322.67	0	322.67
522	SaoPaulo (365).jpg	-90	722.67	Z	722.67	SaoPaulo	365	5365	2	0.446497	0.446497
523	SaoPaulo (366).jpg	-90	389.00	0	389
524	SaoPaulo (366).jpg	-90	576.00	M	576	SaoPaulo	366	5366	1	0.675347		0.675347
525	SaoPaulo (367).jpg	-90	456.00	0	456
526	SaoPaulo (367).jpg	-90	613.00	M	613	SaoPaulo	367	5367	1	0.743883		0.743883
527	SaoPaulo (368).jpg	-90	364.00	0	364
528	SaoPaulo (368).jpg	-90	714.67	Z	714.67	SaoPaulo	368	5368	2	0.509326	0.509326
529	SaoPaulo (369).jpg	-90	415.00	0	415
530	SaoPaulo (369).jpg	-90	639.00	Z	639	SaoPaulo	369	5369	2	0.649452	0.649452
531	SaoPaulo (37).jpg	-90	237.00	0	237
532	SaoPaulo (37).jpg	-90	640.00	Z	640	SaoPaulo	37	5037	2	0.370312	0.370312
533	SaoPaulo (370).jpg	-90	222.67	0	222.67
534	SaoPaulo (370).jpg	-90	561.33	M	561.33	SaoPaulo	370	5370	1	0.396683		0.396683
535	SaoPaulo (371).jpg	-90	595.00	0	595
536	SaoPaulo (371).jpg	-90	613.00	M	613	SaoPaulo	371	5371	1	0.970636		0.970636
537	SaoPaulo (372).jpg	-90	451.00	0	451
538	SaoPaulo (372).jpg	-90	637.00	Z	637	SaoPaulo	372	5372	2	0.708006	0.708006
539	SaoPaulo (374).jpg	-90	382.00	0	382
540	SaoPaulo (374).jpg	-90	588.00	Z	588	SaoPaulo	374	5374	2	0.64966	0.64966
541	SaoPaulo (375).jpg	-90	285.00	0	285
542	SaoPaulo (375).jpg	-90	548.00	Z	548	SaoPaulo	375	5375	2	0.520073	0.520073
543	SaoPaulo (376).jpg	-90	444.00	0	444
544	SaoPaulo (376).jpg	-90	638.00	Z	638	SaoPaulo	376	5376	2	0.695925	0.695925
545	SaoPaulo (377).jpg	-90	331.00	0	331
546	SaoPaulo (377).jpg	-90	591.00	M	591	SaoPaulo	377	5377	1	0.560068		0.560068
547	SaoPaulo (378).jpg	-90	401.00	0	401
548	SaoPaulo (378).jpg	-90	554.00	M	554	SaoPaulo	378	5378	1	0.723827		0.723827
549	SaoPaulo (379).jpg	-90	176.00	0	176
550	SaoPaulo (379).jpg	-90	709.33	Z	709.33	SaoPaulo	379	5379	2	0.248121	0.248121
551	SaoPaulo (38).jpg	-90	164.00	0	164
552	SaoPaulo (38).jpg	-90	620.00	M	620	SaoPaulo	38	5038	1	0.264516		0.264516
553	SaoPaulo (380).jpg	-90	271.00	0	271
554	SaoPaulo (380).jpg	-90	636.00	M	636	SaoPaulo	380	5380	1	0.426101		0.426101
555	SaoPaulo (381).jpg	-90	437.00	0	437
556	SaoPaulo (381).jpg	-90	550.00	M	550	SaoPaulo	381	5381	1	0.794545		0.794545
557	SaoPaulo (382).jpg	-90	319.00	0	319
558	SaoPaulo (382).jpg	-90	580.00	M	580	SaoPaulo	382	5382	1	0.55		0.55
559	SaoPaulo (383).jpg	-90	225.00	0	225
560	SaoPaulo (383).jpg	-90	595.00	M	595	SaoPaulo	383	5383	1	0.378151		0.378151
561	SaoPaulo (384).jpg	-90	379.00	0	379
562	SaoPaulo (384).jpg	-90	638.00	Z	638	SaoPaulo	384	5384	2	0.594044	0.594044
563	SaoPaulo (385).jpg	-90	324.00	0	324
564	SaoPaulo (385).jpg	-90	547.00	M	547	SaoPaulo	385	5385	1	0.592322		0.592322
565	SaoPaulo (387).jpg	-90	217.00	0	217
566	SaoPaulo (387).jpg	-90	638.00	M	638	SaoPaulo	387	5387	1	0.340125		0.340125
567	SaoPaulo (388).jpg	-90	351.00	0	351
568	SaoPaulo (388).jpg	-90	639.00	Z	639	SaoPaulo	388	5388	2	0.549296	0.549296
569	SaoPaulo (389).jpg	-90	383.00	0	383
570	SaoPaulo (389).jpg	-90	609.00	M	609	SaoPaulo	389	5389	1	0.6289		0.6289
571	SaoPaulo (39).jpg	-90	189.00	0	189
572	SaoPaulo (39).jpg	-90	597.00	Z	597	SaoPaulo	39	5039	2	0.316583	0.316583
573	SaoPaulo (390).jpg	-90	322.00	0	322
574	SaoPaulo (390).jpg	-90	598.00	Z	598	SaoPaulo	390	5390	2	0.538462	0.538462
575	SaoPaulo (391).jpg	-90	346.00	0	346
576	SaoPaulo (391).jpg	-90	570.00	Z	570	SaoPaulo	391	5391	2	0.607018	0.607018
577	SaoPaulo (392).jpg	-90	184.00	0	184
578	SaoPaulo (392).jpg	-90	618.00	Z	618	SaoPaulo	392	5392	2	0.297735	0.297735
579	SaoPaulo (393).jpg	-90	224.00	0	224
580	SaoPaulo (393).jpg	-90	526.00	M	526	SaoPaulo	393	5393	1	0.425856		0.425856
581	SaoPaulo (394).jpg	-90	383.00	0	383
582	SaoPaulo (394).jpg	-90	638.00	Z	638	SaoPaulo	394	5394	2	0.600313	0.600313
583	SaoPaulo (396).jpg	-90	443.00	0	443
584	SaoPaulo (396).jpg	-90	626.00	Z	626	SaoPaulo	396	5396	2	0.707668	0.707668
585	SaoPaulo (397).jpg	-90	399.00	0	399
586	SaoPaulo (397).jpg	-90	625.00	M	625	SaoPaulo	397	5397	1	0.6384		0.6384
587	SaoPaulo (398).jpg	-90	344.00	0	344
588	SaoPaulo (398).jpg	-90	638.00	Z	638	SaoPaulo	398	5398	2	0.539185	0.539185
589	SaoPaulo (399).jpg	-90	322.00	0	322
590	SaoPaulo (399).jpg	-90	602.00	Z	602	SaoPaulo	399	5399	2	0.534884	0.534884
591	SaoPaulo (4).jpg	-90	528.00	0	528
592	SaoPaulo (4).jpg	-90	784.00	Z	784	SaoPaulo	4	5004	2	0.673469	0.673469
593	SaoPaulo (40).jpg	-90	337.00	0	337
594	SaoPaulo (40).jpg	-90	619.00	Z	619	SaoPaulo	40	5040	2	0.544426	0.544426
595	SaoPaulo (400).jpg	-90	142.00	0	142
596	SaoPaulo (400).jpg	-90	552.00	Z	552	SaoPaulo	400	5400	2	0.257246	0.257246
597	SaoPaulo (401).jpg	-90	364.00	0	364
598	SaoPaulo (401).jpg	-90	561.00	Z	561	SaoPaulo	401	5401	2	0.648841	0.648841
599	SaoPaulo (402).jpg	-90	235.00	0	235
600	SaoPaulo (402).jpg	-90	622.00	M	622	SaoPaulo	402	5402	1	0.377814		0.377814
601	SaoPaulo (403).jpg	-90	113.00	0	113
602	SaoPaulo (403).jpg	-90	498.00	M	498	SaoPaulo	403	5403	1	0.226908		0.226908
603	SaoPaulo (404).jpg	-90	394.00	0	394
604	SaoPaulo (404).jpg	-90	625.00	M	625	SaoPaulo	404	5404	1	0.6304		0.6304
605	SaoPaulo (405).jpg	-90	208.00	0	208
606	SaoPaulo (405).jpg	-90	724.00	M	724	SaoPaulo	405	5405	1	0.287293		0.287293
607	SaoPaulo (406).jpg	-90	348.00	0	348
608	SaoPaulo (406).jpg	-90	639.00	Z	639	SaoPaulo	406	5406	2	0.544601	0.544601
609	SaoPaulo (407).jpg	-90	357.00	0	357
610	SaoPaulo (407).jpg	-90	639.00	Z	639	SaoPaulo	407	5407	2	0.558685	0.558685
611	SaoPaulo (408).jpg	-90	524.00	0	524
612	SaoPaulo (408).jpg	-90	850.67	Z	850.67	SaoPaulo	408	5408	2	0.615985	0.615985
613	SaoPaulo (409).jpg	-90	260.00	0	260
614	SaoPaulo (409).jpg	-90	618.00	Z	618	SaoPaulo	409	5409	2	0.420712	0.420712
615	SaoPaulo (41).jpg	-90	327.00	0	327
616	SaoPaulo (41).jpg	-90	640.00	Z	640	SaoPaulo	41	5041	2	0.510938	0.510938
617	SaoPaulo (410).jpg	-90	481.00	0	481
618	SaoPaulo (410).jpg	-90	590.00	M	590	SaoPaulo	410	5410	1	0.815254		0.815254
619	SaoPaulo (412).jpg	-90	482.00	0	482
620	SaoPaulo (412).jpg	-90	545.00	M	545	SaoPaulo	412	5412	1	0.884404		0.884404
621	SaoPaulo (413).jpg	-90	493.33	0	493.33
622	SaoPaulo (413).jpg	-90	754.67	Z	754.67	SaoPaulo	413	5413	2	0.653703	0.653703
623	SaoPaulo (414).jpg	-90	463.00	0	463
624	SaoPaulo (414).jpg	-90	528.00	Z	528	SaoPaulo	414	5414	2	0.876894	0.876894
625	SaoPaulo (415).jpg	-90	318.00	0	318
626	SaoPaulo (415).jpg	-90	641.00	Z	641	SaoPaulo	415	5415	2	0.4961	0.4961
627	SaoPaulo (416).jpg	-90	337.00	0	337
628	SaoPaulo (416).jpg	-90	509.00	Z	509	SaoPaulo	416	5416	2	0.662083	0.662083
629	SaoPaulo (417).jpg	-90	410.67	0	410.67
630	SaoPaulo (417).jpg	-90	808.00	Z	808	SaoPaulo	417	5417	2	0.508255	0.508255
631	SaoPaulo (418).jpg	-90	169.00	0	169
632	SaoPaulo (418).jpg	-90	637.00	Z	637	SaoPaulo	418	5418	2	0.265306	0.265306
633	SaoPaulo (42).jpg	-90	244.00	0	244
634	SaoPaulo (42).jpg	-90	637.00	Z	637	SaoPaulo	42	5042	2	0.383046	0.383046
635	SaoPaulo (422).jpg	-90	342.00	0	342
636	SaoPaulo (422).jpg	-90	639.00	Z	639	SaoPaulo	422	5422	2	0.535211	0.535211
637	SaoPaulo (423).jpg	-90	450.67	0	450.67
638	SaoPaulo (423).jpg	-90	780.00	Z	780	SaoPaulo	423	5423	2	0.577782	0.577782
639	SaoPaulo (424).jpg	-90	232.00	0	232
640	SaoPaulo (424).jpg	-90	681.33	M	681.33	SaoPaulo	424	5424	1	0.34051		0.34051
641	SaoPaulo (425).jpg	-90	112.00	0	112
642	SaoPaulo (425).jpg	-90	645.33	Z	645.33	SaoPaulo	425	5425	2	0.173555	0.173555
643	SaoPaulo (426).jpg	-90	361.00	0	361
644	SaoPaulo (426).jpg	-90	641.00	M	641	SaoPaulo	426	5426	1	0.563183		0.563183
645	SaoPaulo (427).jpg	-90	328.00	0	328
646	SaoPaulo (427).jpg	-90	639.00	M	639	SaoPaulo	427	5427	1	0.513302		0.513302
647	SaoPaulo (428).jpg	-90	155.00	0	155
648	SaoPaulo (428).jpg	-90	585.00	Z	585	SaoPaulo	428	5428	2	0.264957	0.264957
649	SaoPaulo (429).jpg	-90	489.00	0	489
650	SaoPaulo (429).jpg	-90	602.00	M	602	SaoPaulo	429	5429	1	0.812292		0.812292
651	SaoPaulo (430).jpg	-90	468.00	0	468
652	SaoPaulo (430).jpg	-90	604.00	Z	604	SaoPaulo	430	5430	2	0.774834	0.774834
653	SaoPaulo (431).jpg	-90	291.00	0	291
654	SaoPaulo (431).jpg	-90	640.00	Z	640	SaoPaulo	431	5431	2	0.454688	0.454688
655	SaoPaulo (432).jpg	-90	180.00	0	180
656	SaoPaulo (432).jpg	-90	593.33	Z	593.33	SaoPaulo	432	5432	2	0.303372	0.303372
657	SaoPaulo (433).jpg	-90	372.00	0	372
658	SaoPaulo (433).jpg	-90	577.00	Z	577	SaoPaulo	433	5433	2	0.644714	0.644714
659	SaoPaulo (434).jpg	-90	321.33	0	321.33
660	SaoPaulo (434).jpg	-90	848.00	Z	848	SaoPaulo	434	5434	2	0.378927	0.378927
661	SaoPaulo (435).jpg	-90	382.67	0	382.67
662	SaoPaulo (435).jpg	-90	624.00	M	624	SaoPaulo	435	5435	1	0.613253		0.613253
663	SaoPaulo (436).jpg	-90	156.00	0	156
664	SaoPaulo (436).jpg	-90	634.00	M	634	SaoPaulo	436	5436	1	0.246057		0.246057
665	SaoPaulo (437).jpg	-90	285.00	0	285
666	SaoPaulo (437).jpg	-90	524.00	M	524	SaoPaulo	437	5437	1	0.543893		0.543893
667	SaoPaulo (438).jpg	-90	141.00	0	141
668	SaoPaulo (438).jpg	-90	591.00	M	591	SaoPaulo	438	5438	1	0.238579		0.238579
669	SaoPaulo (439).jpg	-90	144.00	0	144
670	SaoPaulo (439).jpg	-90	639.00	Z	639	SaoPaulo	439	5439	2	0.225352	0.225352
671	SaoPaulo (44).jpg	-90	340.00	0	340
672	SaoPaulo (44).jpg	-90	591.00	Z	591	SaoPaulo	44	5044	2	0.575296	0.575296
673	SaoPaulo (440).jpg	-90	398.67	0	398.67
674	SaoPaulo (440).jpg	-90	718.67	M	718.67	SaoPaulo	440	5440	1	0.554733		0.554733
675	SaoPaulo (441).jpg	-90	350.00	0	350
676	SaoPaulo (441).jpg	-90	639.00	Z	639	SaoPaulo	441	5441	2	0.547731	0.547731
677	SaoPaulo (442).jpg	-90	384.00	0	384
678	SaoPaulo (442).jpg	-90	756.00	Z	756	SaoPaulo	442	5442	2	0.507937	0.507937
679	SaoPaulo (443).jpg	-90	386.67	0	386.67
680	SaoPaulo (443).jpg	-90	644.00	Z	644	SaoPaulo	443	5443	2	0.600419	0.600419
681	SaoPaulo (444).jpg	-90	417.33	0	417.33
682	SaoPaulo (444).jpg	-90	864.00	Z	864	SaoPaulo	444	5444	2	0.483021	0.483021
683	SaoPaulo (445).jpg	-90	376.00	0	376
684	SaoPaulo (445).jpg	-90	592.00	Z	592	SaoPaulo	445	5445	2	0.635135	0.635135
685	SaoPaulo (446).jpg	-90	510.67	0	510.67
686	SaoPaulo (446).jpg	-90	734.67	M	734.67	SaoPaulo	446	5446	1	0.695101		0.695101
687	SaoPaulo (449).jpg	-90	432.00	0	432
688	SaoPaulo (449).jpg	-90	598.00	M	598	SaoPaulo	449	5449	1	0.722408		0.722408
689	SaoPaulo (45).jpg	-90	239.00	0	239
690	SaoPaulo (45).jpg	-90	560.00	Z	560	SaoPaulo	45	5045	2	0.426786	0.426786
691	SaoPaulo (450).jpg	-90	469.33	0	469.33
692	SaoPaulo (450).jpg	-90	724.00	Z	724	SaoPaulo	450	5450	2	0.648246	0.648246
693	SaoPaulo (451).jpg	-90	350.67	0	350.67
694	SaoPaulo (451).jpg	-90	576.00	Z	576	SaoPaulo	451	5451	2	0.608802	0.608802
695	SaoPaulo (452).jpg	-90	185.00	0	185
696	SaoPaulo (452).jpg	-90	629.00	M	629	SaoPaulo	452	5452	1	0.294118		0.294118
697	SaoPaulo (453).jpg	-90	317.33	0	317.33
698	SaoPaulo (453).jpg	-90	828.00	Z	828	SaoPaulo	453	5453	2	0.383249	0.383249
699	SaoPaulo (454).jpg	-90	443.00	0	443
700	SaoPaulo (454).jpg	-90	591.00	Z	591	SaoPaulo	454	5454	2	0.749577	0.749577
701	SaoPaulo (455).jpg	-90	394.00	0	394
702	SaoPaulo (455).jpg	-90	638.00	M	638	SaoPaulo	455	5455	1	0.617555		0.617555
703	SaoPaulo (456).jpg	-90	498.67	0	498.67
704	SaoPaulo (456).jpg	-90	688.00	M	688	SaoPaulo	456	5456	1	0.724811		0.724811
705	SaoPaulo (457).jpg	-90	319.00	0	319
706	SaoPaulo (457).jpg	-90	540.00	M	540	SaoPaulo	457	5457	1	0.590741		0.590741
707	SaoPaulo (458).jpg	-90	319.00	0	319
708	SaoPaulo (458).jpg	-90	640.00	Z	640	SaoPaulo	458	5458	2	0.498437	0.498437
709	SaoPaulo (459).jpg	-90	300.00	0	300
710	SaoPaulo (459).jpg	-90	640.00	Z	640	SaoPaulo	459	5459	2	0.46875	0.46875
711	SaoPaulo (46).jpg	-90	412.00	0	412
712	SaoPaulo (46).jpg	-90	886.67	Z	886.67	SaoPaulo	46	5046	2	0.46466	0.46466
713	SaoPaulo (460).jpg	-90	398.00	0	398
714	SaoPaulo (460).jpg	-90	615.00	Z	615	SaoPaulo	460	5460	2	0.647154	0.647154
715	SaoPaulo (461).jpg	-90	300.00	0	300
716	SaoPaulo (461).jpg	-90	717.33	Z	717.33	SaoPaulo	461	5461	2	0.418218	0.418218
717	SaoPaulo (463).jpg	-90	274.00	0	274
718	SaoPaulo (463).jpg	-90	640.00	Z	640	SaoPaulo	463	5463	2	0.428125	0.428125
719	SaoPaulo (464).jpg	-90	513.33	0	513.33
720	SaoPaulo (464).jpg	-90	840.00	Z	840	SaoPaulo	464	5464	2	0.611107	0.611107
721	SaoPaulo (465).jpg	-90	313.00	0	313
722	SaoPaulo (465).jpg	-90	638.00	Z	638	SaoPaulo	465	5465	2	0.490596	0.490596
723	SaoPaulo (466).jpg	-90	380.00	0	380
724	SaoPaulo (466).jpg	-90	634.00	Z	634	SaoPaulo	466	5466	2	0.599369	0.599369
725	SaoPaulo (467).jpg	-90	344.00	0	344
726	SaoPaulo (467).jpg	-90	508.00	M	508	SaoPaulo	467	5467	1	0.677165		0.677165
727	SaoPaulo (468).jpg	-90	155.00	0	155
728	SaoPaulo (468).jpg	-90	612.00	M	612	SaoPaulo	468	5468	1	0.253268		0.253268
729	SaoPaulo (469).jpg	-90	305.00	0	305
730	SaoPaulo (469).jpg	-90	639.00	M	639	SaoPaulo	469	5469	1	0.477308		0.477308
731	SaoPaulo (47).jpg	-90	343.00	0	343
732	SaoPaulo (47).jpg	-90	568.00	Z	568	SaoPaulo	47	5047	2	0.603873	0.603873
733	SaoPaulo (470).jpg	-90	498.67	0	498.67
734	SaoPaulo (470).jpg	-90	765.33	M	765.33	SaoPaulo	470	5470	1	0.651575		0.651575
735	SaoPaulo (471).jpg	-90	223.00	0	223
736	SaoPaulo (471).jpg	-90	639.00	Z	639	SaoPaulo	471	5471	2	0.348983	0.348983
737	SaoPaulo (472).jpg	-90	616.00	0	616
738	SaoPaulo (472).jpg	-90	862.67	Z	862.67	SaoPaulo	472	5472	2	0.714062	0.714062
739	SaoPaulo (474).jpg	-90	277.33	0	277.33
740	SaoPaulo (474).jpg	-90	784.00	Z	784	SaoPaulo	474	5474	2	0.353737	0.353737
741	SaoPaulo (475).jpg	-90	185.00	0	185
742	SaoPaulo (475).jpg	-90	706.00	Z	706	SaoPaulo	475	5475	2	0.26204	0.26204
743	SaoPaulo (476).jpg	-90	263.00	0	263
744	SaoPaulo (476).jpg	-90	623.00	Z	623	SaoPaulo	476	5476	2	0.422151	0.422151
745	SaoPaulo (477).jpg	-90	362.67	0	362.67
746	SaoPaulo (477).jpg	-90	762.67	M	762.67	SaoPaulo	477	5477	1	0.475527		0.475527
747	SaoPaulo (479).jpg	-90	272.00	0	272
748	SaoPaulo (479).jpg	-90	549.33	Z	549.33	SaoPaulo	479	5479	2	0.495149	0.495149
749	SaoPaulo (48).jpg	-90	355.00	0	355
750	SaoPaulo (48).jpg	-90	598.00	Z	598	SaoPaulo	48	5048	2	0.593645	0.593645
751	SaoPaulo (480).jpg	-90	368.00	0	368
752	SaoPaulo (480).jpg	-90	864.00	Z	864	SaoPaulo	480	5480	2	0.425926	0.425926
753	SaoPaulo (481).jpg	-90	382.00	0	382
754	SaoPaulo (481).jpg	-90	635.00	Z	635	SaoPaulo	481	5481	2	0.601575	0.601575
755	SaoPaulo (483).jpg	-90	368.00	0	368
756	SaoPaulo (483).jpg	-90	829.33	Z	829.33	SaoPaulo	483	5483	2	0.443732	0.443732
757	SaoPaulo (484).jpg	-90	254.00	0	254
758	SaoPaulo (484).jpg	-90	637.00	Z	637	SaoPaulo	484	5484	2	0.398744	0.398744
759	SaoPaulo (485).jpg	-90	361.00	0	361
760	SaoPaulo (485).jpg	-90	614.00	Z	614	SaoPaulo	485	5485	2	0.587948	0.587948
761	SaoPaulo (486).jpg	-90	123.00	0	123
762	SaoPaulo (486).jpg	-90	595.00	Z	595	SaoPaulo	486	5486	2	0.206723	0.206723
763	SaoPaulo (487).jpg	-90	592.00	0	592
764	SaoPaulo (487).jpg	-90	639.00	M	639	SaoPaulo	487	5487	1	0.926448		0.926448
765	SaoPaulo (488).jpg	-90	326.00	0	326
766	SaoPaulo (488).jpg	-90	521.00	Z	521	SaoPaulo	488	5488	2	0.62572	0.62572
767	SaoPaulo (489).jpg	-90	311.00	0	311
768	SaoPaulo (489).jpg	-90	455.00	M	455	SaoPaulo	489	5489	1	0.683516		0.683516
769	SaoPaulo (49).jpg	-90	476.00	0	476
770	SaoPaulo (49).jpg	-90	599.00	Z	599	SaoPaulo	49	5049	2	0.794658	0.794658
771	SaoPaulo (490).jpg	-90	117.00	0	117
772	SaoPaulo (490).jpg	-90	632.00	M	632	SaoPaulo	490	5490	1	0.185127		0.185127
773	SaoPaulo (491).jpg	-90	232.00	0	232
774	SaoPaulo (491).jpg	-90	637.00	Z	637	SaoPaulo	491	5491	2	0.364207	0.364207
775	SaoPaulo (492).jpg	-90	285.00	0	285
776	SaoPaulo (492).jpg	-90	640.00	Z	640	SaoPaulo	492	5492	2	0.445312	0.445312
777	SaoPaulo (493).jpg	-90	326.67	0	326.67
778	SaoPaulo (493).jpg	-90	736.00	Z	736	SaoPaulo	493	5493	2	0.443845	0.443845
779	SaoPaulo (494).jpg	-90	256.00	0	256
780	SaoPaulo (494).jpg	-90	637.00	Z	637	SaoPaulo	494	5494	2	0.401884	0.401884
781	SaoPaulo (495).jpg	-90	160.00	0	160
782	SaoPaulo (495).jpg	-90	463.00	M	463	SaoPaulo	495	5495	1	0.345572		0.345572
783	SaoPaulo (496).jpg	-90	266.00	0	266
784	SaoPaulo (496).jpg	-90	592.00	Z	592	SaoPaulo	496	5496	2	0.449324	0.449324
785	SaoPaulo (497).jpg	-90	198.00	0	198
786	SaoPaulo (497).jpg	-90	614.00	Z	614	SaoPaulo	497	5497	2	0.322476	0.322476
787	SaoPaulo (498).jpg	-90	304.00	0	304
788	SaoPaulo (498).jpg	-90	640.00	Z	640	SaoPaulo	498	5498	2	0.475	0.475
789	SaoPaulo (499).jpg	-90	210.00	0	210
790	SaoPaulo (499).jpg	-90	630.00	Z	630	SaoPaulo	499	5499	2	0.333333	0.333333
791	SaoPaulo (5).jpg	-90	468.00	0	468
792	SaoPaulo (5).jpg	-90	765.33	Z	765.33	SaoPaulo	5	5005	2	0.611501	0.611501
793	SaoPaulo (50).jpg	-90	452.00	0	452
794	SaoPaulo (50).jpg	-90	522.00	M	522	SaoPaulo	50	5050	1	0.8659		0.8659
795	SaoPaulo (500).jpg	-90	356.00	0	356
796	SaoPaulo (500).jpg	-90	869.33	Z	869.33	SaoPaulo	500	5500	2	0.409511	0.409511
797	SaoPaulo (501).jpg	-90	570.67	0	570.67
798	SaoPaulo (501).jpg	-90	794.67	Z	794.67	SaoPaulo	501	5501	2	0.718122	0.718122
799	SaoPaulo (502).jpg	-90	380.00	0	380
800	SaoPaulo (502).jpg	-90	582.00	Z	582	SaoPaulo	502	5502	2	0.652921	0.652921
801	SaoPaulo (503).jpg	-90	425.33	0	425.33
802	SaoPaulo (503).jpg	-90	718.67	Z	718.67	SaoPaulo	503	5503	2	0.591829	0.591829
803	SaoPaulo (504).jpg	-90	284.00	0	284
804	SaoPaulo (504).jpg	-90	551.00	M	551	SaoPaulo	504	5504	1	0.515426		0.515426
805	SaoPaulo (506).jpg	-90	256.00	0	256
806	SaoPaulo (506).jpg	-90	639.00	Z	639	SaoPaulo	506	5506	2	0.400626	0.400626
807	SaoPaulo (507).jpg	-90	512.00	0	512
808	SaoPaulo (507).jpg	-90	573.00	Z	573	SaoPaulo	507	5507	2	0.893543	0.893543
809	SaoPaulo (508).jpg	-90	189.00	0	189
810	SaoPaulo (508).jpg	-90	605.00	M	605	SaoPaulo	508	5508	1	0.312397		0.312397
811	SaoPaulo (509).jpg	-90	320.00	0	320
812	SaoPaulo (509).jpg	-90	546.00	M	546	SaoPaulo	509	5509	1	0.586081		0.586081
813	SaoPaulo (510).jpg	-90	406.00	0	406
814	SaoPaulo (510).jpg	-90	622.00	Z	622	SaoPaulo	510	5510	2	0.652733	0.652733
815	SaoPaulo (511).jpg	-90	530.00	0	530
816	SaoPaulo (511).jpg	-90	590.00	M	590	SaoPaulo	511	5511	1	0.898305		0.898305
817	SaoPaulo (512).jpg	-90	343.00	0	343
818	SaoPaulo (512).jpg	-90	536.00	M	536	SaoPaulo	512	5512	1	0.639925		0.639925
819	SaoPaulo (513).jpg	-90	382.00	0	382
820	SaoPaulo (513).jpg	-90	624.00	M	624	SaoPaulo	513	5513	1	0.612179		0.612179
821	SaoPaulo (514).jpg	-90	472.00	0	472
822	SaoPaulo (514).jpg	-90	621.00	Z	621	SaoPaulo	514	5514	2	0.760064	0.760064
823	SaoPaulo (516).jpg	-90	442.00	0	442
824	SaoPaulo (516).jpg	-90	640.00	M	640	SaoPaulo	516	5516	1	0.690625		0.690625
825	SaoPaulo (517).jpg	-90	541.33	0	541.33
826	SaoPaulo (517).jpg	-90	805.33	Z	805.33	SaoPaulo	517	5517	2	0.672184	0.672184
827	SaoPaulo (518).jpg	-90	443.00	0	443
828	SaoPaulo (518).jpg	-90	609.00	M	609	SaoPaulo	518	5518	1	0.727422		0.727422
829	SaoPaulo (52).jpg	-90	416.00	0	416
830	SaoPaulo (52).jpg	-90	620.00	Z	620	SaoPaulo	52	5052	2	0.670968	0.670968
831	SaoPaulo (521).jpg	-90	464.00	0	464
832	SaoPaulo (521).jpg	-90	865.33	Z	865.33	SaoPaulo	521	5521	2	0.536212	0.536212
833	SaoPaulo (522).jpg	-90	418.67	0	418.67
834	SaoPaulo (522).jpg	-90	814.67	Z	814.67	SaoPaulo	522	5522	2	0.513914	0.513914
835	SaoPaulo (523).jpg	-90	153.00	0	153
836	SaoPaulo (523).jpg	-90	640.00	M	640	SaoPaulo	523	5523	1	0.239063		0.239063
837	SaoPaulo (524).jpg	-90	352.00	0	352
838	SaoPaulo (524).jpg	-90	638.00	Z	638	SaoPaulo	524	5524	2	0.551724	0.551724
839	SaoPaulo (525).jpg	-90	468.00	0	468
840	SaoPaulo (525).jpg	-90	868.00	Z	868	SaoPaulo	525	5525	2	0.539171	0.539171
841	SaoPaulo (526).jpg	-90	428.00	0	428
842	SaoPaulo (526).jpg	-90	829.33	Z	829.33	SaoPaulo	526	5526	2	0.516079	0.516079
843	SaoPaulo (527).jpg	-90	261.00	0	261
844	SaoPaulo (527).jpg	-90	558.00	M	558	SaoPaulo	527	5527	1	0.467742		0.467742
845	SaoPaulo (528).jpg	-90	457.00	0	457
846	SaoPaulo (528).jpg	-90	641.00	M	641	SaoPaulo	528	5528	1	0.712949		0.712949
847	SaoPaulo (529).jpg	-90	420.00	0	420
848	SaoPaulo (529).jpg	-90	901.33	Z	901.33	SaoPaulo	529	5529	2	0.465978	0.465978
849	SaoPaulo (53).jpg	-90	435.00	0	435
850	SaoPaulo (53).jpg	-90	632.00	Z	632	SaoPaulo	53	5053	2	0.688291	0.688291
851	SaoPaulo (530).jpg	-90	531.00	0	531
852	SaoPaulo (530).jpg	-90	639.00	M	639	SaoPaulo	530	5530	1	0.830986		0.830986
853	SaoPaulo (531).jpg	-90	414.00	0	414
854	SaoPaulo (531).jpg	-90	500.00	Z	500	SaoPaulo	531	5531	2	0.828	0.828
855	SaoPaulo (533).jpg	-90	494.00	0	494
856	SaoPaulo (533).jpg	-90	638.00	Z	638	SaoPaulo	533	5533	2	0.774295	0.774295
857	SaoPaulo (534).jpg	-90	454.00	0	454
858	SaoPaulo (534).jpg	-90	639.00	Z	639	SaoPaulo	534	5534	2	0.710485	0.710485
859	SaoPaulo (535).jpg	-90	473.00	0	473
860	SaoPaulo (535).jpg	-90	610.00	M	610	SaoPaulo	535	5535	1	0.77541		0.77541
861	SaoPaulo (536).jpg	-90	326.00	0	326
862	SaoPaulo (536).jpg	-90	637.00	Z	637	SaoPaulo	536	5536	2	0.511774	0.511774
863	SaoPaulo (538).jpg	-90	534.00	0	534
864	SaoPaulo (538).jpg	-90	608.00	M	608	SaoPaulo	538	5538	1	0.878289		0.878289
865	SaoPaulo (539).jpg	-90	473.00	0	473
866	SaoPaulo (539).jpg	-90	715.00	Z	715	SaoPaulo	539	5539	2	0.661538	0.661538
867	SaoPaulo (540).jpg	-90	431.00	0	431
868	SaoPaulo (540).jpg	-90	639.00	Z	639	SaoPaulo	540	5540	2	0.674491	0.674491
869	SaoPaulo (541).jpg	-90	444.00	0	444
870	SaoPaulo (541).jpg	-90	571.00	Z	571	SaoPaulo	541	5541	2	0.777583	0.777583
871	SaoPaulo (543).jpg	-90	363.00	0	363
872	SaoPaulo (543).jpg	-90	585.00	M	585	SaoPaulo	543	5543	1	0.620513		0.620513
873	SaoPaulo (544).jpg	-90	172.00	0	172
874	SaoPaulo (544).jpg	-90	692.00	Z	692	SaoPaulo	544	5544	2	0.248555	0.248555
875	SaoPaulo (545).jpg	-90	181.00	0	181
876	SaoPaulo (545).jpg	-90	609.00	Z	609	SaoPaulo	545	5545	2	0.297209	0.297209
877	SaoPaulo (546).jpg	-90	521.33	0	521.33
878	SaoPaulo (546).jpg	-90	812.00	Z	812	SaoPaulo	546	5546	2	0.642032	0.642032
879	SaoPaulo (548).jpg	-90	420.00	0	420
880	SaoPaulo (548).jpg	-90	594.00	Z	594	SaoPaulo	548	5548	2	0.707071	0.707071
881	SaoPaulo (549).jpg	-90	448.00	0	448
882	SaoPaulo (549).jpg	-90	610.00	Z	610	SaoPaulo	549	5549	2	0.734426	0.734426
883	SaoPaulo (551).jpg	-90	177.00	0	177
884	SaoPaulo (551).jpg	-90	599.00	M	599	SaoPaulo	551	5551	1	0.295492		0.295492
885	SaoPaulo (552).jpg	-90	184.00	0	184
886	SaoPaulo (552).jpg	-90	641.00	Z	641	SaoPaulo	552	5552	2	0.287051	0.287051
887	SaoPaulo (553).jpg	-90	287.00	0	287
888	SaoPaulo (553).jpg	-90	589.00	Z	589	SaoPaulo	553	5553	2	0.487267	0.487267
889	SaoPaulo (554).jpg	-90	375.00	0	375
890	SaoPaulo (554).jpg	-90	640.00	Z	640	SaoPaulo	554	5554	2	0.585938	0.585938
891	SaoPaulo (555).jpg	-90	415.00	0	415
892	SaoPaulo (555).jpg	-90	597.00	Z	597	SaoPaulo	555	5555	2	0.695142	0.695142
893	SaoPaulo (556).jpg	-90	444.00	0	444
894	SaoPaulo (556).jpg	-90	608.00	M	608	SaoPaulo	556	5556	1	0.730263		0.730263
895	SaoPaulo (557).jpg	-90	304.00	0	304
896	SaoPaulo (557).jpg	-90	640.00	Z	640	SaoPaulo	557	5557	2	0.475	0.475
897	SaoPaulo (558).jpg	-90	480.00	0	480
898	SaoPaulo (558).jpg	-90	742.67	Z	742.67	SaoPaulo	558	5558	2	0.646317	0.646317
899	SaoPaulo (56).jpg	-90	335.00	0	335
900	SaoPaulo (56).jpg	-90	638.00	Z	638	SaoPaulo	56	5056	2	0.525078	0.525078
901	SaoPaulo (560).jpg	-90	261.00	0	261
902	SaoPaulo (560).jpg	-90	596.00	Z	596	SaoPaulo	560	5560	2	0.437919	0.437919
903	SaoPaulo (561).jpg	-90	381.00	0	381
904	SaoPaulo (561).jpg	-90	613.00	M	613	SaoPaulo	561	5561	1	0.621533		0.621533
905	SaoPaulo (562).jpg	-90	402.00	0	402
906	SaoPaulo (562).jpg	-90	640.00	Z	640	SaoPaulo	562	5562	2	0.628125	0.628125
907	SaoPaulo (564).jpg	-90	341.00	0	341
908	SaoPaulo (564).jpg	-90	640.00	Z	640	SaoPaulo	564	5564	2	0.532813	0.532813
909	SaoPaulo (565).jpg	-90	285.00	0	285
910	SaoPaulo (565).jpg	-90	618.00	Z	618	SaoPaulo	565	5565	2	0.461165	0.461165
911	SaoPaulo (566).jpg	-90	335.00	0	335
912	SaoPaulo (566).jpg	-90	578.00	M	578	SaoPaulo	566	5566	1	0.579585		0.579585
913	SaoPaulo (567).jpg	-90	222.67	0	222.67
914	SaoPaulo (567).jpg	-90	728.00	M	728	SaoPaulo	567	5567	1	0.305865		0.305865
915	SaoPaulo (568).jpg	-90	322.00	0	322
916	SaoPaulo (568).jpg	-90	599.00	Z	599	SaoPaulo	568	5568	2	0.537563	0.537563
917	SaoPaulo (569).jpg	-90	150.00	0	150
918	SaoPaulo (569).jpg	-90	562.00	M	562	SaoPaulo	569	5569	1	0.266904		0.266904
919	SaoPaulo (57).jpg	-90	381.00	0	381
920	SaoPaulo (57).jpg	-90	550.00	Z	550	SaoPaulo	57	5057	2	0.692727	0.692727
921	SaoPaulo (570).jpg	-90	364.00	0	364
922	SaoPaulo (570).jpg	-90	563.00	M	563	SaoPaulo	570	5570	1	0.646536		0.646536
923	SaoPaulo (571).jpg	-90	388.00	0	388
924	SaoPaulo (571).jpg	-90	572.00	Z	572	SaoPaulo	571	5571	2	0.678322	0.678322
925	SaoPaulo (572).jpg	-90	214.00	0	214
926	SaoPaulo (572).jpg	-90	563.00	M	563	SaoPaulo	572	5572	1	0.380107		0.380107
927	SaoPaulo (573).jpg	-90	517.00	0	517
928	SaoPaulo (573).jpg	-90	596.00	Z	596	SaoPaulo	573	5573	2	0.86745	0.86745
929	SaoPaulo (574).jpg	-90	490.67	0	490.67
930	SaoPaulo (574).jpg	-90	868.00	Z	868	SaoPaulo	574	5574	2	0.565288	0.565288
931	SaoPaulo (575).jpg	-90	116.00	0	116
932	SaoPaulo (575).jpg	-90	592.00	Z	592	SaoPaulo	575	5575	2	0.195946	0.195946
933	SaoPaulo (576).jpg	-90	518.67	0	518.67
934	SaoPaulo (576).jpg	-90	748.00	Z	748	SaoPaulo	576	5576	2	0.693409	0.693409
935	SaoPaulo (577).jpg	-90	533.00	0	533
936	SaoPaulo (577).jpg	-90	641.00	Z	641	SaoPaulo	577	5577	2	0.831513	0.831513
937	SaoPaulo (578).jpg	-90	296.00	0	296
938	SaoPaulo (578).jpg	-90	641.00	Z	641	SaoPaulo	578	5578	2	0.461778	0.461778
939	SaoPaulo (579).jpg	-90	436.00	0	436
940	SaoPaulo (579).jpg	-90	572.00	M	572	SaoPaulo	579	5579	1	0.762238		0.762238
941	SaoPaulo (58).jpg	-90	445.00	0	445
942	SaoPaulo (58).jpg	-90	639.00	Z	639	SaoPaulo	58	5058	2	0.696401	0.696401
943	SaoPaulo (580).jpg	-90	225.33	0	225.33
944	SaoPaulo (580).jpg	-90	757.33	Z	757.33	SaoPaulo	580	5580	2	0.297532	0.297532
945	SaoPaulo (581).jpg	-90	473.33	0	473.33
946	SaoPaulo (581).jpg	-90	834.67	Z	834.67	SaoPaulo	581	5581	2	0.567086	0.567086
947	SaoPaulo (583).jpg	-90	382.00	0	382
948	SaoPaulo (583).jpg	-90	528.00	Z	528	SaoPaulo	583	5583	2	0.723485	0.723485
949	SaoPaulo (584).jpg	-90	306.67	0	306.67
950	SaoPaulo (584).jpg	-90	828.00	Z	828	SaoPaulo	584	5584	2	0.370374	0.370374
951	SaoPaulo (586).jpg	-90	457.33	0	457.33
952	SaoPaulo (586).jpg	-90	770.67	M	770.67	SaoPaulo	586	5586	1	0.593419		0.593419
953	SaoPaulo (588).jpg	-90	345.33	0	345.33
954	SaoPaulo (588).jpg	-90	758.67	M	758.67	SaoPaulo	588	5588	1	0.455178		0.455178
955	SaoPaulo (589).jpg	-90	348.00	0	348
956	SaoPaulo (589).jpg	-90	626.00	Z	626	SaoPaulo	589	5589	2	0.555911	0.555911
957	SaoPaulo (590).jpg	-90	341.00	0	341
958	SaoPaulo (590).jpg	-90	596.00	M	596	SaoPaulo	590	5590	1	0.572148		0.572148
959	SaoPaulo (591).jpg	-90	512.00	0	512
960	SaoPaulo (591).jpg	-90	886.67	Z	886.67	SaoPaulo	591	5591	2	0.577441	0.577441
961	SaoPaulo (592).jpg	-90	511.00	0	511
962	SaoPaulo (592).jpg	-90	522.00	M	522	SaoPaulo	592	5592	1	0.978927		0.978927
963	SaoPaulo (593).jpg	-90	385.33	0	385.33
964	SaoPaulo (593).jpg	-90	713.33	Z	713.33	SaoPaulo	593	5593	2	0.540185	0.540185
965	SaoPaulo (594).jpg	-90	389.00	0	389
966	SaoPaulo (594).jpg	-90	604.00	Z	604	SaoPaulo	594	5594	2	0.64404	0.64404
967	SaoPaulo (596).jpg	-90	371.00	0	371
968	SaoPaulo (596).jpg	-90	618.00	M	618	SaoPaulo	596	5596	1	0.600324		0.600324
969	SaoPaulo (597).jpg	-90	478.67	0	478.67
970	SaoPaulo (597).jpg	-90	580.00	Z	580	SaoPaulo	597	5597	2	0.825293	0.825293
971	SaoPaulo (598).jpg	-90	270.00	0	270
972	SaoPaulo (598).jpg	-90	555.00	Z	555	SaoPaulo	598	5598	2	0.486486	0.486486
973	SaoPaulo (599).jpg	-90	343.00	0	343
974	SaoPaulo (599).jpg	-90	640.00	Z	640	SaoPaulo	599	5599	2	0.535937	0.535937
975	SaoPaulo (6).jpg	-90	319.00	0	319
976	SaoPaulo (6).jpg	-90	638.00	Z	638	SaoPaulo	6	5006	2	0.5	0.5
977	SaoPaulo (60).jpg	-90	452.00	0	452
978	SaoPaulo (60).jpg	-90	595.00	Z	595	SaoPaulo	60	5060	2	0.759664	0.759664
979	SaoPaulo (600).jpg	-90	340.00	0	340
980	SaoPaulo (600).jpg	-90	640.00	Z	640	SaoPaulo	600	5600	2	0.53125	0.53125
981	SaoPaulo (601).jpg	-90	258.00	0	258
982	SaoPaulo (601).jpg	-90	590.00	M	590	SaoPaulo	601	5601	1	0.437288		0.437288
983	SaoPaulo (602).jpg	-90	520.00	0	520
984	SaoPaulo (602).jpg	-90	639.00	Z	639	SaoPaulo	602	5602	2	0.813772	0.813772
985	SaoPaulo (604).jpg	-90	486.00	0	486
986	SaoPaulo (604).jpg	-90	627.00	M	627	SaoPaulo	604	5604	1	0.77512		0.77512
987	SaoPaulo (605).jpg	-90	391.00	0	391
988	SaoPaulo (605).jpg	-90	639.00	Z	639	SaoPaulo	605	5605	2	0.611894	0.611894
989	SaoPaulo (606).jpg	-90	365.00	0	365
990	SaoPaulo (606).jpg	-90	600.00	Z	600	SaoPaulo	606	5606	2	0.608333	0.608333
991	SaoPaulo (61).jpg	-90	463.00		463
992	SaoPaulo (61).jpg	-90	575.00	Z	575	SaoPaulo	61	5061	2	0.805217	0.805217
993	SaoPaulo (610).jpg	-90	380.00	0	380
994	SaoPaulo (610).jpg	-90	765.33	Z	765.33	SaoPaulo	610	5610	2	0.496518	0.496518
995	SaoPaulo (612).jpg	-90	352.00	0	352
996	SaoPaulo (612).jpg	-90	629.00	Z	629	SaoPaulo	612	5612	2	0.559618	0.559618
997	SaoPaulo (613).jpg	-90	490.00	0	490
998	SaoPaulo (613).jpg	-90	713.00	Z	713	SaoPaulo	613	5613	2	0.687237	0.687237
999	SaoPaulo (614).jpg	-90	386.00	0	386
1000	SaoPaulo (614).jpg	-90	503.00	M	503	SaoPaulo	614	5614	1	0.767396		0.767396
1001	SaoPaulo (617).jpg	-90	508.00	0	508
1002	SaoPaulo (617).jpg	-90	693.00	Z	693	SaoPaulo	617	5617	2	0.733045	0.733045
1003	SaoPaulo (62).jpg	-90	296.00	0	296
1004	SaoPaulo (62).jpg	-90	640.00	Z	640	SaoPaulo	62	5062	2	0.4625	0.4625
1005	SaoPaulo (620).jpg	-90	427.00	0	427
1006	SaoPaulo (620).jpg	-90	641.00	Z	641	SaoPaulo	620	5620	2	0.666147	0.666147
1007	SaoPaulo (621).jpg	-90	437.00	0	437
1008	SaoPaulo (621).jpg	-90	641.00	M	641	SaoPaulo	621	5621	1	0.681747		0.681747
1009	SaoPaulo (622).jpg	-90	346.00	0	346
1010	SaoPaulo (622).jpg	-90	619.00	Z	619	SaoPaulo	622	5622	2	0.558966	0.558966
1011	SaoPaulo (623).jpg	-90	477.00	0	477
1012	SaoPaulo (623).jpg	-90	583.00	M	583	SaoPaulo	623	5623	1	0.818182		0.818182
1013	SaoPaulo (624).jpg	-90	150.00	0	150
1014	SaoPaulo (624).jpg	-90	622.00	Z	622	SaoPaulo	624	5624	2	0.241158	0.241158
1015	SaoPaulo (625).jpg	-90	324.00	0	324
1016	SaoPaulo (625).jpg	-90	726.67	Z	726.67	SaoPaulo	625	5625	2	0.44587	0.44587
1017	SaoPaulo (626).jpg	-90	431.00	0	431
1018	SaoPaulo (626).jpg	-90	639.00	Z	639	SaoPaulo	626	5626	2	0.674491	0.674491
1019	SaoPaulo (627).jpg	-90	362.00	0	362
1020	SaoPaulo (627).jpg	-90	618.00	Z	618	SaoPaulo	627	5627	2	0.585761	0.585761
1021	SaoPaulo (628).jpg	-90	409.33	0	409.33
1022	SaoPaulo (628).jpg	-90	794.67	M	794.67	SaoPaulo	628	5628	1	0.515094		0.515094
1023	SaoPaulo (629).jpg	-90	374.00	0	374
1024	SaoPaulo (629).jpg	-90	519.00	Z	519	SaoPaulo	629	5629	2	0.720617	0.720617
1025	SaoPaulo (630).jpg	-90	303.00	0	303
1026	SaoPaulo (630).jpg	-90	376.00	M	376	SaoPaulo	630	5630	1	0.805851		0.805851
1027	SaoPaulo (631).jpg	-90	490.00	0	490
1028	SaoPaulo (631).jpg	-90	638.00	Z	638	SaoPaulo	631	5631	2	0.768025	0.768025
1029	SaoPaulo (632).jpg	-90	370.00	0	370
1030	SaoPaulo (632).jpg	-90	624.00	Z	624	SaoPaulo	632	5632	2	0.592949	0.592949
1031	SaoPaulo (635).jpg	-90	172.00	0	172
1032	SaoPaulo (635).jpg	-90	592.00	M	592	SaoPaulo	635	5635	1	0.290541		0.290541
1033	SaoPaulo (638).jpg	-90	278.00	0	278
1034	SaoPaulo (638).jpg	-90	602.00	M	602	SaoPaulo	638	5638	1	0.461794		0.461794
1035	SaoPaulo (639).jpg	-90	353.33	0	353.33
1036	SaoPaulo (639).jpg	-90	806.67	Z	806.67	SaoPaulo	639	5639	2	0.438011	0.438011
1037	SaoPaulo (65).jpg	-90	313.00	0	313
1038	SaoPaulo (65).jpg	-90	609.00	Z	609	SaoPaulo	65	5065	2	0.513957	0.513957
1039	SaoPaulo (66).jpg	-90	222.00	0	222
1040	SaoPaulo (66).jpg	-90	652.00	Z	652	SaoPaulo	66	5066	2	0.340491	0.340491
1041	SaoPaulo (67).jpg	-90	313.00	0	313
1042	SaoPaulo (67).jpg	-90	641.00	Z	641	SaoPaulo	67	5067	2	0.4883	0.4883
1043	SaoPaulo (68).jpg	-90	260.00	0	260
1044	SaoPaulo (68).jpg	-90	600.00	Z	600	SaoPaulo	68	5068	2	0.433333	0.433333
1045	SaoPaulo (69).jpg	-90	456.00	0	456
1046	SaoPaulo (69).jpg	-90	626.00	M	626	SaoPaulo	69	5069	1	0.728435		0.728435
1047	SaoPaulo (7).jpg	-90	342.00	0	342
1048	SaoPaulo (7).jpg	-90	626.00	Z	626	SaoPaulo	7	5007	2	0.546326	0.546326
1049	SaoPaulo (70).jpg	-90	433.00	0	433
1050	SaoPaulo (70).jpg	-90	611.00	Z	611	SaoPaulo	70	5070	2	0.708674	0.708674
1051	SaoPaulo (71).jpg	-90	377.00	0	377
1052	SaoPaulo (71).jpg	-90	617.00	Z	617	SaoPaulo	71	5071	2	0.611021	0.611021
1053	SaoPaulo (72).jpg	-90	349.33	0	349.33
1054	SaoPaulo (72).jpg	-90	614.67	Z	614.67	SaoPaulo	72	5072	2	0.568321	0.568321
1055	SaoPaulo (73).jpg	-90	341.33	0	341.33
1056	SaoPaulo (73).jpg	-90	784.00	M	784	SaoPaulo	73	5073	1	0.43537		0.43537
1057	SaoPaulo (74).jpg	-90	153.00	0	153
1058	SaoPaulo (74).jpg	-90	645.00	Z	645	SaoPaulo	74	5074	2	0.237209	0.237209
1059	SaoPaulo (76).jpg	-90	348.00	0	348
1060	SaoPaulo (76).jpg	-90	637.00	Z	637	SaoPaulo	76	5076	2	0.546311	0.546311
1061	SaoPaulo (78).jpg	-90	417.33	0	417.33
1062	SaoPaulo (78).jpg	-90	816.00	Z	816	SaoPaulo	78	5078	2	0.511434	0.511434
1063	SaoPaulo (79).jpg	-90	389.00	0	389
1064	SaoPaulo (79).jpg	-90	571.00	M	571	SaoPaulo	79	5079	1	0.681261		0.681261
1065	SaoPaulo (8).jpg	-90	123.00	0	123
1066	SaoPaulo (8).jpg	-90	639.00	Z	639	SaoPaulo	8	5008	2	0.192488	0.192488
1067	SaoPaulo (80).jpg	-90	291.00	0	291
1068	SaoPaulo (80).jpg	-90	607.00	Z	607	SaoPaulo	80	5080	2	0.479407	0.479407
1069	SaoPaulo (82).jpg	-90	290.00	0	290
1070	SaoPaulo (82).jpg	-90	600.00	M	600	SaoPaulo	82	5082	1	0.483333		0.483333
1071	SaoPaulo (83).jpg	-90	372.00	0	372
1072	SaoPaulo (83).jpg	-90	538.00	M	538	SaoPaulo	83	5083	1	0.69145		0.69145
1073	SaoPaulo (84).jpg	-90	194.00	0	194
1074	SaoPaulo (84).jpg	-90	639.00	Z	639	SaoPaulo	84	5084	2	0.303599	0.303599
1075	SaoPaulo (86).jpg	-90	162.00	0	162
1076	SaoPaulo (86).jpg	-90	591.00	Z	591	SaoPaulo	86	5086	2	0.274112	0.274112
1077	SaoPaulo (87).jpg	-90	307.00	0	307
1078	SaoPaulo (87).jpg	-90	616.00	M	616	SaoPaulo	87	5087	1	0.498377		0.498377
1079	SaoPaulo (88).jpg	-90	261.33	0	261.33
1080	SaoPaulo (88).jpg	-90	714.67	M	714.67	SaoPaulo	88	5088	1	0.365665		0.365665
1081	SaoPaulo (89).jpg	-90	454.00	0	454
1082	SaoPaulo (89).jpg	-90	574.00	Z	574	SaoPaulo	89	5089	2	0.790941	0.790941
1083	SaoPaulo (9).jpg	-90	356.00	0	356
1084	SaoPaulo (9).jpg	-90	637.00	M	637	SaoPaulo	9	5009	1	0.55887		0.55887
1085	SaoPaulo (90).jpg	-90	380.00	0	380
1086	SaoPaulo (90).jpg	-90	609.00	Z	609	SaoPaulo	90	5090	2	0.623974	0.623974
1087	SaoPaulo (91).jpg	-90	464.00	0	464
1088	SaoPaulo (91).jpg	-90	640.00	Z	640	SaoPaulo	91	5091	2	0.725	0.725
1089	SaoPaulo (92).jpg	-90	209.00	0	209
1090	SaoPaulo (92).jpg	-90	629.00	Z	629	SaoPaulo	92	5092	2	0.332273	0.332273
1091	SaoPaulo (93).jpg	-90	312.00	0	312
1092	SaoPaulo (93).jpg	-90	640.00	Z	640	SaoPaulo	93	5093	2	0.4875	0.4875
1093	SaoPaulo (94).jpg	-90	333.00	0	333
1094	SaoPaulo (94).jpg	-90	608.00	Z	608	SaoPaulo	94	5094	2	0.547697	0.547697
1095	SaoPaulo (96).jpg	-90	311.00	0	311
1096	SaoPaulo (96).jpg	-90	640.00	Z	640	SaoPaulo	96	5096	2	0.485938	0.485938
1097	SaoPaulo (97).jpg	-90	376.00	0	376
1098	SaoPaulo (97).jpg	-90	640.00	Z	640	SaoPaulo	97	5097	2	0.5875	0.5875
1099	SaoPaulo (99).jpg	-90	578.67	0	578.67
1100	SaoPaulo (99).jpg	-90	869.33	Z	869.33	SaoPaulo	99	5099	2	0.665651	0.665651

## Sheet: Transfer to SPSS
ID	sex	FaceismIndeks
5001	2	0.434332
5100	2	0.639669
5101	1	0.42572
5102	2	0.484848
5104	1	0.790646
5105	2	0.440704
5106	2	0.54
5107	2	0.397912
5108	2	0.245618
5109	2	0.250534
5011	2	0.57377
5110	2	0.288462
5111	2	0.790625
5112	2	0.684314
5113	2	0.611435
5114	2	0.367762
5115	2	0.605055
5116	2	0.92638
5117	1	0.44281
5118	2	0.542038
5119	2	0.359438
5012	2	0.629032
5120	2	0.636519
5121	1	0.292199
5122	1	0.410385
5123	2	0.676007
5124	2	0.168919
5125	1	0.742268
5126	2	0.688088
5127	2	0.452703
5128	1	0.570248
5129	2	0.47
5013	2	0.420063
5130	1	0.763158
5131	2	0.464812
5132	1	0.835681
5133	2	0.336735
5134	2	0.634474
5135	2	0.47541
5136	1	0.504119
5137	2	0.320215
5138	2	0.693086
5014	2	0.444089
5141	2	0.526848
5142	1	0.280669
5143	2	0.659043
5145	2	0.446626
5146	1	0.64683
5147	2	0.562948
5148	1	0.580696
5149	2	0.596875
5015	2	0.577338
5151	2	0.572555
5152	2	0.760938
5153	1	0.766355
5154	2	0.366771
5155	1	0.391162
5156	2	0.197871
5157	2	0.590253
5158	2	0.538462
5159	2	0.45502
5016	1	0.496732
5160	1	0.540146
5162	2	0.658799
5161	2	0.452119
5164	2	0.707355
5165	1	0.921875
5166	1	0.535117
5168	1	0.548951
5169	1	0.873606
5017	1	0.645695
5170	1	0.481889
5171	1	0.407838
5172	2	0.540881
5174	1	0.567839
5175	2	0.622465
5176	2	0.939286
5178	1	0.466882
5179	2	0.556426
5018	1	0.603419
5181	2	0.648881
5182	2	0.410768
5183	2	0.739884
5184	1	0.456145
5185	2	0.610329
5187	2	0.505922
5188	1	0.518519
5189	2	0.641026
5019	2	0.636943
5190	1	0.38
5191	1	0.534454
5192	2	0.6288
5193	2	0.310897
5194	2	0.452269
5195	2	0.551562
5196	2	0.52972
5197	2	0.534807
5198	2	0.459665
5199	2	0.474178
5002	1	0.655405
5020	2	0.538319
5200	2	0.437294
5201	2	0.777778
5202	1	0.229032
5204	1	0.658281
5205	2	0.655449
5206	1	0.311552
5207	1	0.760223
5209	1	0.765734
5021	2	0.410296
5210	2	0.785597
5211	2	0.341467
5212	2	0.527387
5213	1	0.31875
5214	2	0.53125
5215	2	0.71205
5216	2	0.81348
5217	2	0.271186
5219	1	0.379771
5022	2	0.3625
5220	2	0.511737
5221	1	0.544601
5222	2	0.506276
5223	2	0.339996
5224	2	0.384381
5225	2	0.829861
5227	2	0.468693
5228	2	0.639576
5229	1	0.528754
5023	2	0.65641
5230	2	0.605634
5231	2	0.447541
5233	2	1
5234	2	0.474178
5235	1	0.286689
5236	2	0.942509
5237	2	0.278057
5238	2	0.149425
5239	2	0.733753
5024	2	0.615957
5240	1	0.85625
5241	2	0.71684
5242	2	0.535211
5243	2	0.299776
5244	1	0.305691
5245	2	0.552426
5246	2	0.465409
5248	2	0.779343
5025	2	0.952537
5250	1	0.778929
5251	2	0.5759
5252	2	0.954688
5255	2	0.568295
5256	1	0.851103
5257	1	0.619298
5258	1	0.412646
5259	2	0.68125
5260	2	0.691203
5261	2	0.546994
5262	2	0.62069
5263	1	0.569787
5264	2	0.765574
5266	2	0.429467
5267	1	0.983083
5268	1	0.418699
5269	1	0.545103
5027	2	0.485133
5270	2	0.80094
5271	2	0.486698
5272	2	0.420171
5273	2	0.635368
5275	2	0.541741
5276	1	0.646362
5277	2	0.400641
5278	2	0.578254
5279	2	0.668232
5028	2	0.591693
5280	2	0.600624
5281	1	0.6
5282	2	0.606957
5284	2	0.720588
5285	2	1
5286	1	0.852893
5287	1	0.621406
5289	2	0.630673
5029	2	0.263323
5290	1	0.826016
5291	1	0.719921
5293	2	0.535937
5294	2	0.229452
5295	2	0.19375
5296	2	0.514151
5297	2	0.289969
5298	1	0.506637
5003	2	0.961397
5030	2	0.654822
5300	2	0.565831
5301	1	0.35
5303	1	0.614625
5304	2	0.363328
5305	2	0.662359
5306	2	0.466789
5307	1	0.977547
5308	1	0.558986
5309	1	0.737132
5031	2	0.671875
5310	1	0.242049
5311	2	0.585246
5312	1	0.352113
5313	2	0.435737
5314	2	0.197092
5315	2	0.506645
5316	2	0.689908
5317	2	0.325472
5318	2	0.442879
5319	2	0.27349
5032	2	0.466248
5320	2	0.679487
5321	2	0.653489
5322	2	0.608769
5324	2	0.510172
5325	1	0.895652
5326	2	0.690311
5327	2	0.453689
5328	2	0.395667
5329	2	0.446602
5033	2	0.660656
5330	2	0.530516
5331	2	0.511868
5332	2	0.63125
5333	1	0.826415
5334	2	0.728013
5336	2	0.85025
5337	1	0.825088
5339	2	0.366397
5034	2	0.468652
5340	2	0.485099
5341	2	0.410135
5342	2	0.338557
5343	2	0.245312
5344	2	0.565625
5345	2	0.65655
5346	1	0.456294
5348	1	0.380032
5349	2	0.416527
5035	2	0.638235
5350	2	0.496552
5351	1	0.4297
5352	2	0.444444
5353	2	0.202312
5354	2	0.464696
5355	1	0.779832
5356	2	0.791246
5357	1	0.542345
5359	2	0.76489
5360	2	0.451841
5361	2	0.304245
5362	1	0.649656
5363	2	0.5
5364	2	0.400895
5365	2	0.446497
5366	1	0.675347
5367	1	0.743883
5368	2	0.509326
5369	2	0.649452
5037	2	0.370312
5370	1	0.396683
5371	1	0.970636
5372	2	0.708006
5374	2	0.64966
5375	2	0.520073
5376	2	0.695925
5377	1	0.560068
5378	1	0.723827
5379	2	0.248121
5038	1	0.264516
5380	1	0.426101
5381	1	0.794545
5382	1	0.55
5383	1	0.378151
5384	2	0.594044
5385	1	0.592322
5387	1	0.340125
5388	2	0.549296
5389	1	0.6289
5039	2	0.316583
5390	2	0.538462
5391	2	0.607018
5392	2	0.297735
5393	1	0.425856
5394	2	0.600313
5396	2	0.707668
5397	1	0.6384
5398	2	0.539185
5399	2	0.534884
5004	2	0.673469
5040	2	0.544426
5400	2	0.257246
5401	2	0.648841
5402	1	0.377814
5403	1	0.226908
5404	1	0.6304
5405	1	0.287293
5406	2	0.544601
5407	2	0.558685
5408	2	0.615985
5409	2	0.420712
5041	2	0.510938
5410	1	0.815254
5412	1	0.884404
5413	2	0.653703
5414	2	0.876894
5415	2	0.4961
5416	2	0.662083
5417	2	0.508255
5418	2	0.265306
5042	2	0.383046
5422	2	0.535211
5423	2	0.577782
5424	1	0.34051
5425	2	0.173555
5426	1	0.563183
5427	1	0.513302
5428	2	0.264957
5429	1	0.812292
5430	2	0.774834
5431	2	0.454688
5432	2	0.303372
5433	2	0.644714
5434	2	0.378927
5435	1	0.613253
5436	1	0.246057
5437	1	0.543893
5438	1	0.238579
5439	2	0.225352
5044	2	0.575296
5440	1	0.554733
5441	2	0.547731
5442	2	0.507937
5443	2	0.600419
5444	2	0.483021
5445	2	0.635135
5446	1	0.695101
5449	1	0.722408
5045	2	0.426786
5450	2	0.648246
5451	2	0.608802
5452	1	0.294118
5453	2	0.383249
5454	2	0.749577
5455	1	0.617555
5456	1	0.724811
5457	1	0.590741
5458	2	0.498437
5459	2	0.46875
5046	2	0.46466
5460	2	0.647154
5461	2	0.418218
5463	2	0.428125
5464	2	0.611107
5465	2	0.490596
5466	2	0.599369
5467	1	0.677165
5468	1	0.253268
5469	1	0.477308
5047	2	0.603873
5470	1	0.651575
5471	2	0.348983
5472	2	0.714062
5474	2	0.353737
5475	2	0.26204
5476	2	0.422151
5477	1	0.475527
5479	2	0.495149
5048	2	0.593645
5480	2	0.425926
5481	2	0.601575
5483	2	0.443732
5484	2	0.398744
5485	2	0.587948
5486	2	0.206723
5487	1	0.926448
5488	2	0.62572
5489	1	0.683516
5049	2	0.794658
5490	1	0.185127
5491	2	0.364207
5492	2	0.445312
5493	2	0.443845
5494	2	0.401884
5495	1	0.345572
5496	2	0.449324
5497	2	0.322476
5498	2	0.475
5499	2	0.333333
5005	2	0.611501
5050	1	0.8659
5500	2	0.409511
5501	2	0.718122
5502	2	0.652921
5503	2	0.591829
5504	1	0.515426
5506	2	0.400626
5507	2	0.893543
5508	1	0.312397
5509	1	0.586081
5510	2	0.652733
5511	1	0.898305
5512	1	0.639925
5513	1	0.612179
5514	2	0.760064
5516	1	0.690625
5517	2	0.672184
5518	1	0.727422
5052	2	0.670968
5521	2	0.536212
5522	2	0.513914
5523	1	0.239063
5524	2	0.551724
5525	2	0.539171
5526	2	0.516079
5527	1	0.467742
5528	1	0.712949
5529	2	0.465978
5053	2	0.688291
5530	1	0.830986
5531	2	0.828
5533	2	0.774295
5534	2	0.710485
5535	1	0.77541
5536	2	0.511774
5538	1	0.878289
5539	2	0.661538
5540	2	0.674491
5541	2	0.777583
5543	1	0.620513
5544	2	0.248555
5545	2	0.297209
5546	2	0.642032
5548	2	0.707071
5549	2	0.734426
5551	1	0.295492
5552	2	0.287051
5553	2	0.487267
5554	2	0.585938
5555	2	0.695142
5556	1	0.730263
5557	2	0.475
5558	2	0.646317
5056	2	0.525078
5560	2	0.437919
5561	1	0.621533
5562	2	0.628125
5564	2	0.532813
5565	2	0.461165
5566	1	0.579585
5567	1	0.305865
5568	2	0.537563
5569	1	0.266904
5057	2	0.692727
5570	1	0.646536
5571	2	0.678322
5572	1	0.380107
5573	2	0.86745
5574	2	0.565288
5575	2	0.195946
5576	2	0.693409
5577	2	0.831513
5578	2	0.461778
5579	1	0.762238
5058	2	0.696401
5580	2	0.297532
5581	2	0.567086
5583	2	0.723485
5584	2	0.370374
5586	1	0.593419
5588	1	0.455178
5589	2	0.555911
5590	1	0.572148
5591	2	0.577441
5592	1	0.978927
5593	2	0.540185
5594	2	0.64404
5596	1	0.600324
5597	2	0.825293
5598	2	0.486486
5599	2	0.535937
5006	2	0.5
5060	2	0.759664
5600	2	0.53125
5601	1	0.437288
5602	2	0.813772
5604	1	0.77512
5605	2	0.611894
5606	2	0.608333
5061	2	0.805217
5610	2	0.496518
5612	2	0.559618
5613	2	0.687237
5614	1	0.767396
5617	2	0.733045
5062	2	0.4625
5620	2	0.666147
5621	1	0.681747
5622	2	0.558966
5623	1	0.818182
5624	2	0.241158
5625	2	0.44587
5626	2	0.674491
5627	2	0.585761
5628	1	0.515094
5629	2	0.720617
5630	1	0.805851
5631	2	0.768025
5632	2	0.592949
5635	1	0.290541
5638	1	0.461794
5639	2	0.438011
5065	2	0.513957
5066	2	0.340491
5067	2	0.4883
5068	2	0.433333
5069	1	0.728435
5007	2	0.546326
5070	2	0.708674
5071	2	0.611021
5072	2	0.568321
5073	1	0.43537
5074	2	0.237209
5076	2	0.546311
5078	2	0.511434
5079	1	0.681261
5008	2	0.192488
5080	2	0.479407
5082	1	0.483333
5083	1	0.69145
5084	2	0.303599
5086	2	0.274112
5087	1	0.498377
5088	1	0.365665
5089	2	0.790941
5009	1	0.55887
5090	2	0.623974
5091	2	0.725
5092	2	0.332273
5093	2	0.4875
5094	2	0.547697
5096	2	0.485938
5097	2	0.5875
5099	2	0.665651
